# Supplementary material for: (Z)-N-(2-Chloro­benzyl­idene)aniline N-oxide
Source: Acta Crystallogr Sect E Struct Rep Online. 2011 May 7;67(Pt 6):o1320. doi: 10.1107/S1600536811015923 (PMC3120351; doi:10.1107/S1600536811015923)
Supplement: Supplementary file 2 [file e-67-o1320-Isup2.hkl]

# 
# h,k,l, Fc-squared, Fo-squared, sigma(Fo-squared) and status flag 
# 
data_I
_shelx_title ' P21c in P2(1)/c' 
_shelx_refln_list_code          4 
_shelx_F_calc_maximum      156.05 
_exptl_crystal_F_000       480.00 
_reflns_d_resolution_high  0.7965 
 
loop_ 
 _symmetry_equiv_pos_as_xyz 
 'x, y, z' 
 '-x, y+1/2, -z+1/2' 
 '-x, -y, -z' 
 'x, -y-1/2, z-1/2' 
 
_cell_length_a     9.7302 
_cell_length_b     9.7389 
_cell_length_c    11.7460 
_cell_angle_alpha  90.000 
_cell_angle_beta  104.093 
_cell_angle_gamma  90.000 
 
_shelx_F_squared_multiplier     1.000 
 
loop_ 
 _refln_index_h 
 _refln_index_k 
 _refln_index_l 
 _refln_F_squared_calc 
 _refln_F_squared_meas 
 _refln_F_squared_sigma 
 _refln_observed_status 
   1   0   0      831.09      771.62     14.30 o 
   2   0   0     2036.66     1941.18     24.41 o 
   3   0   0    12693.28    11304.18    138.79 o 
   4   0   0      195.54      168.20      3.22 o 
   5   0   0      532.12      553.20      6.59 o 
   6   0   0      151.70      142.69      3.47 o 
   7   0   0       40.51       34.87      1.72 o 
   8   0   0       16.50       16.97      2.71 o 
   9   0   0      104.47      109.00      5.43 o 
  10   0   0      217.60      222.44      8.63 o 
  11   0   0        0.02        0.99      1.73 o 
   1   1   0      518.33      521.62     23.80 o 
   2   1   0      399.90      423.60      5.37 o 
   3   1   0     5209.56     5116.05     44.82 o 
   4   1   0      189.18      187.12      2.52 o 
   5   1   0      347.35      373.96      4.46 o 
   6   1   0      576.81      561.31      5.05 o 
   7   1   0       19.34       18.33      1.13 o 
   8   1   0       72.60       71.49      2.31 o 
   9   1   0        0.26       -0.49      0.58 o 
  10   1   0        3.68        4.08      1.73 o 
  11   1   0       21.27       17.68      4.07 o 
   0   2   0     4491.49     4226.53     74.23 o 
   1   2   0     2497.75     2403.48     23.67 o 
   2   2   0    18907.10    17997.50   1431.23 o 
   3   2   0      544.06      497.76      5.20 o 
   4   2   0      382.19      364.09      6.48 o 
   5   2   0     1815.56     1721.80     23.81 o 
   6   2   0       68.91       60.30      1.52 o 
   7   2   0      266.48      258.48      4.55 o 
   8   2   0      223.33      224.76      7.12 o 
   9   2   0        5.06        7.77      1.04 o 
  10   2   0        9.47       11.79      1.44 o 
  11   2   0       33.71       35.19      2.84 o 
   1   3   0      173.18      162.66      2.93 o 
   2   3   0     1334.35     1389.55     14.85 o 
   3   3   0      653.95      664.29      7.81 o 
   4   3   0      544.31      515.81      5.65 o 
   5   3   0       40.23       42.75      1.35 o 
   6   3   0       90.28       86.37      2.32 o 
   7   3   0       92.01       90.47      2.61 o 
   8   3   0       41.91       39.26      1.89 o 
   9   3   0       23.96       26.71      1.75 o 
  10   3   0       23.96       21.12      1.66 o 
  11   3   0        0.00       -1.60      1.22 o 
   0   4   0      102.94       97.30      1.84 o 
   1   4   0      870.49      831.77      9.43 o 
   2   4   0       37.55       26.13      0.87 o 
   3   4   0      203.49      218.04      3.37 o 
   4   4   0     1286.58     1346.73     15.02 o 
   5   4   0       19.33       18.25      1.39 o 
   6   4   0      492.52      506.42      9.07 o 
   7   4   0      488.54      494.71      7.55 o 
   8   4   0       39.26       45.43      2.04 o 
   9   4   0      111.71      106.60      3.23 o 
  10   4   0       17.86       19.39      1.70 o 
  11   4   0        4.33        5.33      1.23 o 
   1   5   0       86.16       93.14      1.78 o 
   2   5   0       22.04       27.39      1.75 o 
   3   5   0       24.18       32.02      1.19 o 
   4   5   0       82.11       70.31      2.62 o 
   5   5   0      204.60      201.72      4.88 o 
   6   5   0        0.28        0.25      0.77 o 
   7   5   0       93.38       97.27      5.80 o 
   8   5   0        4.21        4.04      1.12 o 
   9   5   0        3.93        3.30      1.30 o 
  10   5   0       17.20       16.72      2.09 o 
   0   6   0       14.24       11.09      0.78 o 
   1   6   0      169.65      171.51      2.37 o 
   2   6   0        6.52        8.08      1.18 o 
   3   6   0        2.77        3.71      0.76 o 
   4   6   0      362.44      346.30     13.69 o 
   5   6   0      464.69      460.71      8.80 o 
   6   6   0      111.89      111.05      3.75 o 
   7   6   0        1.08        1.28      0.95 o 
   8   6   0       42.05       43.80      2.62 o 
   9   6   0       35.01       30.67      2.52 o 
  10   6   0        4.28        6.29      1.57 o 
   1   7   0        4.62        4.62      0.60 o 
   2   7   0        4.12        5.26      0.56 o 
   3   7   0      257.25      258.35      5.82 o 
   4   7   0        0.14        0.41      0.77 o 
   5   7   0       95.92       86.54      5.55 o 
   6   7   0        0.80       -0.44      0.77 o 
   7   7   0       10.48        5.72      2.71 o 
   8   7   0        0.03        0.99      1.23 o 
   9   7   0        6.83        4.10      1.36 o 
   0   8   0        4.15        5.63      0.80 o 
   1   8   0       26.88       27.39      1.10 o 
   2   8   0      149.31      140.16      8.01 o 
   3   8   0      227.52      224.41      7.64 o 
   4   8   0        3.31        1.18      2.71 o 
   5   8   0      100.52       99.95      3.84 o 
   6   8   0       24.20       24.88      2.17 o 
   7   8   0       12.72       11.21      1.74 o 
   8   8   0        3.82        2.34      1.22 o 
   1   9   0       22.42       23.39      1.81 o 
   2   9   0       54.18       53.48      2.67 o 
   3   9   0       63.90       60.59      4.56 o 
   4   9   0       31.25       25.87      3.45 o 
   5   9   0       24.92       29.83      2.42 o 
   6   9   0       24.06       23.83      3.82 o 
   7   9   0        0.06        1.40      1.00 o 
   8   9   0       13.79       14.55      3.21 o 
   0  10   0      139.53      149.19      7.40 o 
   1  10   0       14.58       15.12      1.72 o 
   2  10   0       25.59       30.49      2.17 o 
   3  10   0        5.28        7.53      2.22 o 
   4  10   0        2.53        4.44      1.97 o 
   5  10   0        0.18        1.85      1.22 o 
   6  10   0        0.25       -0.66      1.00 o 
   1  11   0        8.79        5.88      1.65 o 
   2  11   0        3.02        2.77      1.08 o 
   3  11   0        0.40        2.06      0.98 o 
   4  11   0       25.82       25.05      2.42 o 
   5  11   0        3.43        2.37      1.36 o 
   0  12   0       15.13       12.33      2.96 o 
   1  12   0       20.87       24.80      2.70 o 
   2  12   0        3.12        5.01      1.82 o 
 -11   1   1        0.54        1.21      1.12 o 
 -10   1   1        1.38        0.47      0.65 o 
  -9   1   1       32.67       35.46      1.75 o 
  -8   1   1      163.75      161.35      2.98 o 
  -7   1   1      346.62      367.46      4.81 o 
  -6   1   1       11.89       14.64      1.45 o 
  -5   1   1      205.59      250.87      3.39 o 
  -4   1   1       51.07       55.38      1.20 o 
  -3   1   1      147.10      160.53      2.31 o 
  -2   1   1     2687.12     2718.59     24.04 o 
  -1   1   1       33.77       38.10      1.85 o 
   0   1   1     2483.21     2488.18     31.47 o 
   1   1   1     1184.87     1173.34     21.45 o 
   2   1   1    24353.03    20912.99    716.73 o 
   3   1   1      277.95      276.30      2.97 o 
   4   1   1     1463.06     1483.99     12.23 o 
   5   1   1      768.24      783.82      6.98 o 
   6   1   1       92.02      103.82      1.70 o 
   7   1   1        3.38        2.04      0.61 o 
   8   1   1        1.25        1.85      1.19 o 
   9   1   1       13.28       13.59      2.71 o 
  10   1   1        8.74        9.53      1.57 o 
  11   1   1        9.09        9.75      1.82 o 
 -11   2   1       13.56       13.01      2.00 o 
 -10   2   1        2.23        1.81      0.85 o 
  -9   2   1       55.83       53.52      2.13 o 
  -8   2   1        2.37        3.01      0.92 o 
  -7   2   1        0.08        0.53      0.45 o 
  -6   2   1       91.68       86.57      1.90 o 
  -5   2   1     1431.18     1519.74     14.55 o 
  -4   2   1       90.00       79.84      1.53 o 
  -3   2   1      716.31      741.79      7.33 o 
  -2   2   1     1229.04     1303.30     26.63 o 
  -1   2   1     1866.45     1903.84     45.50 o 
   0   2   1        2.71        3.73      0.40 o 
   1   2   1     3148.72     3010.44     37.58 o 
   2   2   1     3226.83     3242.81     29.03 o 
   3   2   1       81.74       87.39      1.38 o 
   4   2   1       12.33       13.15      0.60 o 
   5   2   1      684.40      693.81      7.28 o 
   6   2   1       26.73       25.70      1.03 o 
   7   2   1        0.60        0.99      0.57 o 
   8   2   1      381.38      374.58      6.25 o 
   9   2   1       35.53       36.04      2.33 o 
  10   2   1        8.11        6.65      1.47 o 
  11   2   1        0.32       -1.69      1.12 o 
 -11   3   1        3.21        3.50      1.18 o 
 -10   3   1       13.08       14.56      1.51 o 
  -9   3   1       15.68       16.34      1.37 o 
  -8   3   1       49.46       47.92      2.13 o 
  -7   3   1        0.06        1.60      0.78 o 
  -6   3   1      208.12      220.01      3.37 o 
  -5   3   1      342.74      381.04      4.24 o 
  -4   3   1        8.05       15.27      0.75 o 
  -3   3   1      297.68      261.86      3.72 o 
  -2   3   1        1.43        3.42      0.36 o 
  -1   3   1      575.50      545.48     12.03 o 
   0   3   1      249.92      227.47      5.43 o 
   1   3   1        5.54        6.71      0.36 o 
   2   3   1       53.41       47.49      0.97 o 
   3   3   1        0.45        2.87      0.36 o 
   4   3   1     3947.07     4054.93     75.97 o 
   5   3   1      327.06      329.11      5.55 o 
   6   3   1       14.42       15.43      1.04 o 
   7   3   1      806.75      776.26     10.34 o 
   8   3   1        2.73        1.51      0.92 o 
   9   3   1       17.89       17.65      1.51 o 
  10   3   1       10.76        9.30      1.36 o 
  11   3   1        5.25        0.76      1.30 o 
 -11   4   1        3.91        3.25      1.46 o 
 -10   4   1       16.51       16.41      1.61 o 
  -9   4   1       14.53       16.45      1.67 o 
  -8   4   1       15.60       12.47      1.23 o 
  -7   4   1       52.96       54.77      6.34 o 
  -6   4   1       41.02       39.34      2.00 o 
  -5   4   1       28.41       27.16      1.16 o 
  -4   4   1      358.99      344.97      4.95 o 
  -3   4   1      252.82      279.60      4.11 o 
  -2   4   1       44.38       40.77      1.36 o 
  -1   4   1      981.59     1000.67     11.20 o 
   0   4   1       59.61       62.65      1.41 o 
   1   4   1       23.91       28.36      0.72 o 
   2   4   1      215.46      221.76      3.63 o 
   3   4   1       21.74       23.92      0.93 o 
   4   4   1      326.54      309.81      9.49 o 
   5   4   1        3.01        3.01      0.77 o 
   6   4   1      152.11      149.22      3.32 o 
   7   4   1      596.22      636.17      9.06 o 
   8   4   1        0.03       -0.10      0.75 o 
   9   4   1       12.22       13.30      2.61 o 
  10   4   1      115.77      111.79      5.37 o 
 -10   5   1        3.54        5.51      1.47 o 
  -9   5   1       25.66       28.47      4.81 o 
  -8   5   1       71.27       66.16      3.05 o 
  -7   5   1       30.80       31.71      2.09 o 
  -6   5   1      135.64      139.66      4.10 o 
  -5   5   1      532.44      499.06     17.76 o 
  -4   5   1      283.01      291.80      5.56 o 
  -3   5   1      194.60      197.79      3.40 o 
  -2   5   1      265.79      239.67      5.34 o 
  -1   5   1     1203.81     1222.25     13.71 o 
   0   5   1      649.99      670.70      7.08 o 
   1   5   1      530.81      495.64      4.81 o 
   2   5   1      813.93      803.23      7.23 o 
   3   5   1       50.51       51.16      1.33 o 
   4   5   1       78.67       68.08      2.52 o 
   5   5   1      232.85      246.98      5.57 o 
   6   5   1       68.14       67.31      2.87 o 
   7   5   1       15.60       12.41      1.47 o 
   8   5   1       11.30       16.55      1.82 o 
   9   5   1      111.79      116.17      4.36 o 
  10   5   1        0.47        1.50      1.30 o 
 -10   6   1       17.81       16.98      4.07 o 
  -9   6   1       15.08       13.48      1.82 o 
  -8   6   1      117.32      106.07      7.03 o 
  -7   6   1        3.03        3.22      1.36 o 
  -6   6   1       45.41       50.22      2.44 o 
  -5   6   1      228.87      210.80      8.26 o 
  -4   6   1        1.80        5.57      1.05 o 
  -3   6   1       14.70       22.34      1.20 o 
  -2   6   1      333.20      364.64      5.35 o 
  -1   6   1      113.23      137.18      3.24 o 
   0   6   1      163.99      163.73      2.68 o 
   1   6   1       28.69       29.05      1.13 o 
   2   6   1      218.33      217.51      2.86 o 
   3   6   1      177.47      180.09      4.44 o 
   4   6   1      201.04      182.07      4.70 o 
   5   6   1      346.29      340.38      7.23 o 
   6   6   1       12.84       12.11      1.60 o 
   7   6   1       61.73       60.20      2.96 o 
   8   6   1       22.79       26.25      3.95 o 
   9   6   1       49.86       44.13      2.87 o 
  10   6   1        0.41       -0.93      1.12 o 
  -9   7   1        1.51        0.82      1.00 o 
  -8   7   1       20.87       22.82      2.27 o 
  -7   7   1       95.01       90.05      4.69 o 
  -6   7   1       59.04       61.56      5.43 o 
  -5   7   1       14.14        9.41      1.30 o 
  -4   7   1      140.49      139.65      4.10 o 
  -3   7   1     1751.00     1720.60     19.54 o 
  -2   7   1      695.59      682.94      8.95 o 
  -1   7   1       51.54       46.57      1.46 o 
   0   7   1      990.16      971.65      9.12 o 
   1   7   1      273.43      299.98      4.24 o 
   2   7   1      113.87      108.43      3.47 o 
   3   7   1      538.80      508.87      9.24 o 
   4   7   1        4.67        5.18      1.12 o 
   5   7   1       44.09       44.37      2.52 o 
   6   7   1      105.48      106.53      4.69 o 
   7   7   1       83.48       84.12      3.75 o 
   8   7   1       13.04       10.60      3.82 o 
   9   7   1        6.17        6.29      1.65 o 
  -9   8   1        1.08        0.49      1.73 o 
  -8   8   1        5.32       10.47      2.84 o 
  -7   8   1       14.99       14.28      1.82 o 
  -6   8   1       79.91       75.54      5.18 o 
  -5   8   1       11.12       13.40      1.65 o 
  -4   8   1       44.06       46.73      2.52 o 
  -3   8   1      317.65      305.13      6.79 o 
  -2   8   1       24.09       27.91      2.22 o 
  -1   8   1      113.74      111.69      2.22 o 
   0   8   1        0.12        0.11      0.42 o 
   1   8   1       98.17      101.25      2.45 o 
   2   8   1       52.48       52.25      6.53 o 
   3   8   1       67.47       67.05      2.96 o 
   4   8   1        8.99       10.04      2.34 o 
   5   8   1       18.68       13.41      1.65 o 
   6   8   1       26.33       23.48      2.17 o 
   7   8   1       17.55       17.11      2.00 o 
   8   8   1        0.97        0.19      1.12 o 
  -8   9   1        4.87        6.49      1.65 o 
  -7   9   1        9.41        6.83      1.54 o 
  -6   9   1       21.01       18.66      2.09 o 
  -5   9   1      218.10      239.36      6.54 o 
  -4   9   1      104.30       95.23      6.78 o 
  -3   9   1       18.77       18.89      1.89 o 
  -2   9   1      284.40      312.45      5.83 o 
  -1   9   1      424.47      454.81      5.46 o 
   0   9   1      119.95      118.32      2.82 o 
   1   9   1      196.79      190.14      3.67 o 
   2   9   1       11.37       13.40      1.65 o 
   3   9   1       49.05       49.82      5.55 o 
   4   9   1      161.66      164.15      8.63 o 
   5   9   1      101.76      100.13      6.04 o 
   6   9   1       22.18       21.72      4.56 o 
   7   9   1        3.64        4.69      1.57 o 
  -6  10   1        4.49        3.92      1.47 o 
  -5  10   1       27.70       31.17      5.80 o 
  -4  10   1        5.31        2.96      1.22 o 
  -3  10   1       57.00       58.34      3.12 o 
  -2  10   1       37.74       36.95      2.10 o 
  -1  10   1       71.53       77.02      6.78 o 
   0  10   1       16.64       15.27      1.23 o 
   1  10   1       25.22       28.66      1.92 o 
   2  10   1        6.55        5.45      1.27 o 
   3  10   1        6.04        8.96      1.65 o 
   4  10   1       23.68       29.71      2.42 o 
   5  10   1        0.50        1.73      1.22 o 
   6  10   1       33.31       29.40      2.62 o 
  -5  11   1        2.22        2.34      1.36 o 
  -4  11   1       72.70       69.92      3.65 o 
  -3  11   1       28.40       31.69      2.30 o 
  -2  11   1        1.48       -0.20      2.22 o 
  -1  11   1        0.03       -0.10      1.48 o 
   0  11   1        3.07        3.08      1.57 o 
   1  11   1      138.13      138.04      4.05 o 
   2  11   1       67.72       73.53      3.85 o 
   3  11   1       39.37       37.47      2.31 o 
   4  11   1       44.18       47.65      3.12 o 
  -2  12   1        2.22        3.45      1.57 o 
  -1  12   1       16.65       17.45      2.52 o 
   0  12   1        6.53        5.97      2.00 o 
   1  12   1       17.70       14.97      2.35 o 
 -12   0   2       31.28       30.83      3.95 o 
 -11   0   2       45.57       52.53      4.19 o 
 -10   0   2       22.44       24.83      2.09 o 
  -9   0   2       55.20       62.88      2.79 o 
  -8   0   2      207.28      225.41      5.23 o 
  -7   0   2       37.37       28.06      1.57 o 
  -6   0   2     1934.27     1920.83     25.72 o 
  -5   0   2     2649.99     2709.39     34.87 o 
  -4   0   2      922.14      880.10     12.29 o 
  -3   0   2     4691.13     4498.67     55.88 o 
  -2   0   2     1891.17     1881.83     34.28 o 
  -1   0   2     5110.06     4554.76     80.15 o 
   0   0   2      153.90      163.30      2.71 o 
   1   0   2      535.09      508.88      6.80 o 
   2   0   2      996.75      905.67      9.63 o 
   3   0   2        5.11        4.45      0.36 o 
   4   0   2     1571.92     1548.28     16.46 o 
   5   0   2      332.27      323.04      4.49 o 
   6   0   2      244.91      243.43      5.47 o 
   7   0   2      169.09      178.59      8.75 o 
   8   0   2       50.38       54.01      3.70 o 
   9   0   2      133.04      138.34      6.41 o 
  10   0   2       67.99       91.00      5.43 o 
  11   0   2       67.73       75.46      5.43 o 
 -12   1   2        3.08        4.32      1.57 o 
 -11   1   2       13.96       14.06      1.92 o 
 -10   1   2        2.86        1.81      0.85 o 
  -9   1   2       35.20       33.91      1.96 o 
  -8   1   2       46.72       43.24      1.54 o 
  -7   1   2       43.29       47.18      1.45 o 
  -6   1   2      147.42      157.88      2.92 o 
  -5   1   2      196.30      207.67      2.99 o 
  -4   1   2       64.55       71.36      1.38 o 
  -3   1   2     1135.26     1202.81     11.28 o 
  -2   1   2       45.53       54.84      0.94 o 
  -1   1   2       42.80       52.24      1.60 o 
   0   1   2     1487.24     1488.22     17.01 o 
   1   1   2       50.13       48.04      0.62 o 
   2   1   2     3523.62     3489.39     22.99 o 
   3   1   2      311.11      317.60      3.27 o 
   4   1   2      148.37      158.69      1.79 o 
   5   1   2      284.69      268.25      2.75 o 
   6   1   2        2.24        2.67      0.41 o 
   7   1   2       39.18       34.39      1.55 o 
   8   1   2        0.33        0.25      0.65 o 
   9   1   2        2.42        0.91      1.12 o 
  10   1   2       43.91       44.59      2.79 o 
  11   1   2       20.05       18.55      2.27 o 
 -11   2   2       16.76       17.28      1.66 o 
 -10   2   2       77.32       76.61      2.75 o 
  -9   2   2      115.20      117.25      3.23 o 
  -8   2   2      186.03      190.61      4.77 o 
  -7   2   2      291.50      298.67      4.25 o 
  -6   2   2      153.48      142.94      3.64 o 
  -5   2   2      139.77      108.57      2.03 o 
  -4   2   2     1746.92     1741.89     16.27 o 
  -3   2   2     2547.17     2643.80     26.73 o 
  -2   2   2     1589.29     1527.98     16.23 o 
  -1   2   2     4003.71     3753.23     71.63 o 
   0   2   2     2960.76     2853.51     29.18 o 
   1   2   2     4291.92     4307.95     60.40 o 
   2   2   2      429.54      405.91      4.27 o 
   3   2   2      473.73      489.75      8.42 o 
   4   2   2      371.89      367.51      3.67 o 
   5   2   2        1.40        1.93      0.42 o 
   6   2   2      742.87      743.05      8.13 o 
   7   2   2      170.37      178.49      3.70 o 
   8   2   2       55.57       66.64      3.85 o 
   9   2   2      199.43      204.52     19.11 o 
  10   2   2        0.64       -0.61      1.23 o 
  11   2   2        0.35        1.73      1.39 o 
 -11   3   2       10.84       11.65      1.45 o 
 -10   3   2       34.20       31.12      1.88 o 
  -9   3   2        1.21        1.19      0.75 o 
  -8   3   2        9.11        9.52      0.92 o 
  -7   3   2       24.00       25.49      1.15 o 
  -6   3   2        8.30       11.22      0.79 o 
  -5   3   2        1.21        9.85      7.38 o 
  -4   3   2      260.36      292.77      4.36 o 
  -3   3   2      647.37      724.50      8.64 o 
  -2   3   2      192.74      191.76      2.94 o 
  -1   3   2      416.25      416.23      5.17 o 
   0   3   2       64.66       67.98      1.61 o 
   1   3   2      657.30      688.21     14.37 o 
   2   3   2      291.90      354.93      9.74 o 
   3   3   2     1146.09     1154.36     13.00 o 
   4   3   2     1615.95     1625.47     17.98 o 
   5   3   2      174.57      171.47      3.32 o 
   6   3   2        0.10        0.82      0.57 o 
   7   3   2      104.73       98.14      2.34 o 
   8   3   2       30.90       38.76      1.88 o 
   9   3   2      146.24      136.87      3.70 o 
  10   3   2        0.02        0.13      1.12 o 
 -11   4   2        6.81        6.46      1.28 o 
 -10   4   2       34.03       36.10      2.08 o 
  -9   4   2       31.08       29.73      1.80 o 
  -8   4   2       17.64       16.40      1.32 o 
  -7   4   2      202.40      197.52      6.66 o 
  -6   4   2      335.21      326.60      8.22 o 
  -5   4   2      279.39      274.59      3.87 o 
  -4   4   2      220.34      188.83      3.31 o 
  -3   4   2      132.44       95.11      2.08 o 
  -2   4   2      767.80      763.53      9.06 o 
  -1   4   2      647.12      660.21     10.22 o 
   0   4   2      180.40      154.69      2.54 o 
   1   4   2     1563.23     1521.62     16.45 o 
   2   4   2     1892.60     1915.83     22.54 o 
   3   4   2     1257.70     1209.37     13.80 o 
   4   4   2     1222.03     1179.60     20.84 o 
   5   4   2      468.49      493.93      9.74 o 
   6   4   2        6.21        7.90      1.63 o 
   7   4   2       73.63       78.57      2.55 o 
   8   4   2       57.51       51.93      2.23 o 
   9   4   2       45.99       34.27      4.13 o 
  10   4   2        5.01        9.19      1.41 o 
 -11   5   2        0.04        0.99      1.30 o 
 -10   5   2        9.86        8.12      1.65 o 
  -9   5   2       40.27       44.44      3.45 o 
  -8   5   2        2.64        1.82      0.95 o 
  -7   5   2        1.36        2.37      1.97 o 
  -6   5   2      146.07      151.07      4.18 o 
  -5   5   2       89.40       93.18      3.89 o 
  -4   5   2       91.04      105.11      2.41 o 
  -3   5   2       91.79       94.31      2.18 o 
  -2   5   2      261.79      274.76      4.22 o 
  -1   5   2      870.50      949.86     11.05 o 
   0   5   2     1146.20     1265.24     14.13 o 
   1   5   2      538.87      593.19      7.41 o 
   2   5   2        3.30        3.06      0.37 o 
   3   5   2      375.47      377.52      5.65 o 
   4   5   2       17.74       13.45      1.22 o 
   5   5   2      423.99      410.04      7.85 o 
   6   5   2      445.66      422.66      8.36 o 
   7   5   2       10.40       10.01      1.47 o 
   8   5   2       14.16       11.92      3.58 o 
   9   5   2       19.91       17.85      2.00 o 
  10   5   2        0.01       -0.37      1.05 o 
 -10   6   2        1.48        1.73      4.07 o 
  -9   6   2        6.88       11.08      2.59 o 
  -8   6   2      192.77      178.60      7.40 o 
  -7   6   2       56.09       60.56      2.96 o 
  -6   6   2        0.22       -0.12      0.70 o 
  -5   6   2      236.07      238.21      5.58 o 
  -4   6   2       84.61       78.69      4.77 o 
  -3   6   2        0.53        0.08      0.43 o 
  -2   6   2        9.34        7.27      1.13 o 
  -1   6   2      475.60      440.15      5.35 o 
   0   6   2      653.68      716.88      7.78 o 
   1   6   2       25.21       28.02      2.41 o 
   2   6   2      694.97      652.12      8.63 o 
   3   6   2      270.90      277.56      5.55 o 
   4   6   2       14.09       13.23      1.85 o 
   5   6   2      691.25      662.27     15.78 o 
   6   6   2       55.70       54.21      4.93 o 
   7   6   2       10.37       10.57      1.57 o 
   8   6   2       14.02       19.46      2.59 o 
   9   6   2       12.14       10.98      1.82 o 
  -9   7   2       15.24       14.65      2.00 o 
  -8   7   2        9.69       10.62      1.65 o 
  -7   7   2        0.09       -1.31      0.87 o 
  -6   7   2       85.87       78.01      5.43 o 
  -5   7   2        2.62        1.58      0.82 o 
  -4   7   2       20.11       18.76      2.22 o 
  -3   7   2        1.74       -0.10      1.13 o 
  -2   7   2        7.41        7.30      0.78 o 
  -1   7   2       19.71       17.96      1.02 o 
   0   7   2       74.34       88.00      2.03 o 
   1   7   2        0.02        0.57      0.51 o 
   2   7   2      122.32      124.68      3.04 o 
   3   7   2      155.28      159.72      3.55 o 
   4   7   2        1.37        0.77      0.86 o 
   5   7   2       87.40       84.19      3.40 o 
   6   7   2       12.29       11.61      1.73 o 
   7   7   2       23.36       16.22      3.95 o 
   8   7   2        8.62        6.14      1.47 o 
   9   7   2        0.02        1.36      1.22 o 
  -9   8   2       35.65       38.95      2.95 o 
  -8   8   2        0.40       -0.25      0.87 o 
  -7   8   2       13.73       15.08      5.55 o 
  -6   8   2       24.85       27.56      2.17 o 
  -5   8   2        6.02        5.75      2.71 o 
  -4   8   2        0.03        1.11      0.70 o 
  -3   8   2      189.45      187.99      4.95 o 
  -2   8   2      133.55      125.40      3.06 o 
  -1   8   2      324.00      342.29      4.94 o 
   0   8   2       69.54       66.40      1.65 o 
   1   8   2      108.57      118.98      3.07 o 
   2   8   2      150.05      147.13      3.93 o 
   3   8   2       17.04       12.86      2.34 o 
   4   8   2       11.23       14.79      3.45 o 
   5   8   2       16.95       15.29      1.82 o 
   6   8   2        0.56        3.45      1.23 o 
   7   8   2       70.23       66.98      6.29 o 
   8   8   2       31.19       34.37      2.87 o 
  -8   9   2        3.21        5.25      1.47 o 
  -7   9   2       11.44       11.39      2.96 o 
  -6   9   2        6.89        7.62      1.57 o 
  -5   9   2       48.68       46.94      2.71 o 
  -4   9   2      153.70      146.70      4.70 o 
  -3   9   2        3.36        3.70      1.12 o 
  -2   9   2       18.61       16.95      1.41 o 
  -1   9   2      369.96      376.27      4.84 o 
   0   9   2        0.22       -0.06      0.82 o 
   1   9   2       67.73       67.96      2.31 o 
   2   9   2        2.04        0.58      0.75 o 
   3   9   2        6.30        4.19      1.22 o 
   4   9   2       30.18       29.15      3.58 o 
   5   9   2       17.35       17.86      2.00 o 
   6   9   2       20.67       20.24      2.17 o 
   7   9   2       37.25       37.39      7.03 o 
  -7  10   2        4.12        3.05      1.36 o 
  -6  10   2        0.79       -0.09      1.12 o 
  -5  10   2        0.68       -0.74      0.87 o 
  -4  10   2       11.20        8.50      1.65 o 
  -3  10   2       38.65       40.70      2.39 o 
  -2  10   2       17.61       12.80      1.45 o 
  -1  10   2       49.20       39.89      4.44 o 
   0  10   2       38.17       44.43      1.90 o 
   1  10   2       36.82       46.51      2.10 o 
   2  10   2        7.52        9.15      1.30 o 
   3  10   2        0.08       -0.22      0.95 o 
   4  10   2       10.04       10.21      1.82 o 
   5  10   2        7.81        8.75      4.07 o 
   6  10   2       10.60       11.75      2.00 o 
  -5  11   2        3.36        4.19      1.97 o 
  -4  11   2        4.73        5.90      1.85 o 
  -3  11   2        4.17        5.92      1.92 o 
  -2  11   2        0.72        0.99      1.22 o 
  -1  11   2       33.22       35.48      2.87 o 
   0  11   2        0.00       -0.91      1.12 o 
   1  11   2       73.17       74.76      3.07 o 
   2  11   2        0.64        1.30      1.07 o 
   3  11   2       36.99       45.70      3.08 o 
   4  11   2        7.69       12.32      2.59 o 
  -2  12   2       19.61       20.40      2.60 o 
  -1  12   2        3.17        6.44      1.82 o 
   0  12   2        0.01       -1.97      1.97 o 
   1  12   2       10.75       10.31      2.09 o 
 -12   1   3        2.01        2.14      1.60 o 
 -11   1   3        9.85        7.82      1.59 o 
 -10   1   3        2.65        3.13      0.89 o 
  -9   1   3        2.70        1.84      0.67 o 
  -8   1   3        2.29        2.37      0.63 o 
  -7   1   3        3.77        5.46      0.67 o 
  -6   1   3       13.39       10.11      0.74 o 
  -5   1   3        0.03        1.20      0.60 o 
  -4   1   3      657.62      655.73      6.77 o 
  -3   1   3      375.05      383.12      4.20 o 
  -2   1   3        4.61        5.51      0.48 o 
  -1   1   3     2784.97     2651.65     31.79 o 
   0   1   3        0.31        1.87      0.40 o 
   1   1   3      917.28      868.05      6.64 o 
   2   1   3      698.31      708.80      5.62 o 
   3   1   3      435.25      424.20      3.16 o 
   4   1   3       11.43       12.99      0.47 o 
   5   1   3        8.02        9.90      0.47 o 
   6   1   3        4.64        5.63      0.62 o 
   7   1   3        9.69        9.32      1.02 o 
   8   1   3        4.53        5.00      1.22 o 
   9   1   3       20.07       22.32      2.09 o 
  10   1   3       31.93       35.68      2.84 o 
 -12   2   3       10.63        8.87      1.47 o 
 -11   2   3       58.32       57.22      2.22 o 
 -10   2   3        2.35        3.85      0.98 o 
  -9   2   3       47.90       47.23      2.10 o 
  -8   2   3        2.77        2.12      0.58 o 
  -7   2   3       15.27       15.93      0.97 o 
  -6   2   3      246.23      246.49      3.77 o 
  -5   2   3      105.44      103.92      1.93 o 
  -4   2   3      203.14      220.74      3.05 o 
  -3   2   3      610.61      634.33      6.89 o 
  -2   2   3      830.18      869.47      9.77 o 
  -1   2   3        9.03        8.68      1.06 o 
   0   2   3      492.73      528.92      6.11 o 
   1   2   3      463.74      479.09      4.80 o 
   2   2   3       28.54       26.16      0.62 o 
   3   2   3       95.66      113.88      1.30 o 
   4   2   3     1536.42     1612.42     11.32 o 
   5   2   3        6.14        3.98      0.44 o 
   6   2   3        5.68        5.73      0.67 o 
   7   2   3      188.79      184.17      5.80 o 
   8   2   3       22.13       22.82      1.45 o 
   9   2   3        0.09        0.53      1.12 o 
  10   2   3        8.36        5.86      2.84 o 
 -11   3   3        0.04       -0.74      0.85 o 
 -10   3   3       23.78       23.37      1.51 o 
  -9   3   3        8.93        8.49      1.18 o 
  -8   3   3       66.95       60.15      1.85 o 
  -7   3   3      170.71      184.75      3.23 o 
  -6   3   3      263.89      259.96      3.82 o 
  -5   3   3      105.46       91.72      2.27 o 
  -4   3   3       10.35        6.74      0.61 o 
  -3   3   3        6.01       11.75      0.79 o 
  -2   3   3     1160.04     1154.68     12.81 o 
  -1   3   3      908.20      901.16     10.10 o 
   0   3   3      239.48      252.18      3.50 o 
   1   3   3     3298.85     3354.96     34.49 o 
   2   3   3     1017.75     1081.76     15.08 o 
   3   3   3      136.95      131.78      3.22 o 
   4   3   3       57.48       58.10      1.57 o 
   5   3   3       40.01       36.55      1.47 o 
   6   3   3        1.96        0.85      0.57 o 
   7   3   3      114.58      109.28      2.52 o 
   8   3   3        3.66        5.88      1.04 o 
   9   3   3        0.31        0.68      0.87 o 
  10   3   3        0.22        0.82      1.30 o 
 -11   4   3        7.66        8.48      1.32 o 
 -10   4   3        7.78        7.31      1.23 o 
  -9   4   3       55.14       49.42      2.18 o 
  -8   4   3      110.12      102.34      5.43 o 
  -7   4   3        1.30        0.89      0.55 o 
  -6   4   3       19.98       19.53      1.23 o 
  -5   4   3       44.89       45.81      1.61 o 
  -4   4   3      147.70      196.10      3.50 o 
  -3   4   3        1.68        1.82      0.56 o 
  -2   4   3     1225.41     1403.57     15.51 o 
  -1   4   3        0.01        0.25      0.28 o 
   0   4   3        1.87        1.20      0.32 o 
   1   4   3      313.02      317.71      4.28 o 
   2   4   3      290.58      346.61      6.28 o 
   3   4   3       33.11       45.97      1.57 o 
   4   4   3      129.81      120.33      2.71 o 
   5   4   3      245.71      247.25     17.39 o 
   6   4   3      481.96      439.28      6.88 o 
   7   4   3        1.73        0.85      0.60 o 
   8   4   3       41.19       42.11      2.04 o 
   9   4   3       77.69       78.81      2.93 o 
  10   4   3        0.06        0.13      1.30 o 
 -11   5   3       19.24       17.38      2.17 o 
 -10   5   3        5.70        5.92      1.39 o 
  -9   5   3       15.88       17.02      1.92 o 
  -8   5   3       96.30       92.33      4.07 o 
  -7   5   3      113.81      106.73      3.66 o 
  -6   5   3        9.57        9.96      0.90 o 
  -5   5   3       87.58       78.73      1.93 o 
  -4   5   3      912.74      891.68      9.55 o 
  -3   5   3      284.21      275.53      3.82 o 
  -2   5   3      128.60      112.87      2.47 o 
  -1   5   3      205.99      198.14      2.92 o 
   0   5   3      809.30      819.95      9.75 o 
   1   5   3      266.08      249.11      7.57 o 
   2   5   3       33.15       41.55      1.92 o 
   3   5   3      764.48      725.67      9.34 o 
   4   5   3      127.84      132.44      5.06 o 
   5   5   3       41.49       38.00      2.17 o 
   6   5   3      463.54      439.19      8.63 o 
   7   5   3        0.20        0.10      0.82 o 
   8   5   3        1.16        1.40      1.12 o 
   9   5   3       28.17       35.35      2.70 o 
 -10   6   3       18.86       20.15      2.17 o 
  -9   6   3        2.75        3.45      1.22 o 
  -8   6   3       32.21       26.20      2.09 o 
  -7   6   3       92.03       88.05      3.49 o 
  -6   6   3       32.44       30.36      2.00 o 
  -5   6   3       14.33       15.65      1.12 o 
  -4   6   3      201.57      204.32      3.88 o 
  -3   6   3       34.45       34.98      1.85 o 
  -2   6   3      153.78      181.00      3.41 o 
  -1   6   3      174.78      175.88      2.92 o 
   0   6   3        0.53        1.62      0.43 o 
   1   6   3       42.07       48.60      2.09 o 
   2   6   3       29.04       19.85      1.18 o 
   3   6   3       11.05       17.08      1.64 o 
   4   6   3        1.73        1.57      0.65 o 
   5   6   3       27.58       23.87      3.21 o 
   6   6   3        4.03        4.81      1.22 o 
   7   6   3      124.64      107.73      4.10 o 
   8   6   3       92.63       82.71      4.32 o 
   9   6   3        8.61       10.95      1.82 o 
 -10   7   3        3.16        0.25      1.73 o 
  -9   7   3       73.70       80.76      3.84 o 
  -8   7   3       14.67       19.45      2.00 o 
  -7   7   3        3.29        2.22      1.05 o 
  -6   7   3      398.99      395.87      8.63 o 
  -5   7   3      188.42      194.00      5.23 o 
  -4   7   3       16.24       15.97      1.41 o 
  -3   7   3      440.72      439.77      7.93 o 
  -2   7   3      496.31      499.09      7.16 o 
  -1   7   3      112.04      111.12      2.33 o 
   0   7   3       10.52        7.69      1.00 o 
   1   7   3      248.10      237.50      6.41 o 
   2   7   3      210.20      211.65      4.27 o 
   3   7   3        5.78        7.22      1.93 o 
   4   7   3      235.94      235.02      4.79 o 
   5   7   3       66.67       69.55      4.19 o 
   6   7   3        1.03       -0.02      0.95 o 
   7   7   3      218.81      199.07      5.93 o 
   8   7   3      121.16      123.63      6.17 o 
  -9   8   3        7.95       11.75      2.34 o 
  -8   8   3       64.40       72.20      3.57 o 
  -7   8   3       11.78       13.56      3.21 o 
  -6   8   3        2.54        3.15      1.12 o 
  -5   8   3       33.19       32.40      5.30 o 
  -4   8   3        2.95        5.33      1.12 o 
  -3   8   3       94.65       88.14      2.59 o 
  -2   8   3      114.82      108.89      2.54 o 
  -1   8   3       24.68       22.41      1.25 o 
   0   8   3      403.95      399.45      7.02 o 
   1   8   3       20.14       22.10      1.47 o 
   2   8   3        3.33        3.74      1.06 o 
   3   8   3      118.42      118.49      3.27 o 
   4   8   3        1.59        3.21      1.22 o 
   5   8   3       31.51       34.73      2.52 o 
   6   8   3        2.16        3.58      1.22 o 
   7   8   3        3.98        3.68      2.10 o 
   8   8   3       15.33       17.26      3.21 o 
  -8   9   3       13.90       19.68      4.44 o 
  -7   9   3       81.77       78.38      3.75 o 
  -6   9   3       57.98       66.83      3.40 o 
  -5   9   3       42.60       39.57      2.52 o 
  -4   9   3      163.78      171.14      5.05 o 
  -3   9   3      132.96      133.72      4.32 o 
  -2   9   3       46.42       43.50      2.10 o 
  -1   9   3      289.76      296.65      5.73 o 
   0   9   3      194.56      194.99      3.75 o 
   1   9   3       18.58       21.84      2.49 o 
   2   9   3      132.87      130.53      3.54 o 
   3   9   3       36.81       39.51      2.08 o 
   4   9   3       28.40       32.82      2.96 o 
   5   9   3       45.76       46.32      2.87 o 
   6   9   3       31.07       38.47      5.06 o 
   7   9   3       21.87       27.62      3.95 o 
  -6  10   3       54.61       48.01      4.44 o 
  -5  10   3        3.37        3.22      1.60 o 
  -4  10   3        0.08        0.18      0.95 o 
  -3  10   3      116.05      112.77      3.50 o 
  -2  10   3       69.95       68.80      3.57 o 
  -1  10   3       10.16       12.17      1.17 o 
   0  10   3       36.93       34.88      2.66 o 
   1  10   3       93.48       96.93      2.79 o 
   2  10   3       28.16       31.08      2.14 o 
   3  10   3        5.12        6.97      1.60 o 
   4  10   3        0.57        1.04      1.12 o 
   5  10   3       21.57       22.85      2.35 o 
  -5  11   3       32.42       34.68      3.08 o 
  -4  11   3       63.15       75.67      3.13 o 
  -3  11   3       41.16       36.39      2.96 o 
  -2  11   3       35.10       36.44      3.70 o 
  -1  11   3       14.03       21.97      2.52 o 
   0  11   3      102.71      105.44      3.04 o 
   1  11   3       50.98       51.03      2.17 o 
   2  11   3       39.84       44.72      2.55 o 
   3  11   3       23.69       27.89      2.71 o 
 -12   0   4       10.29       10.36      2.71 o 
 -11   0   4       25.07       24.54      2.27 o 
 -10   0   4        4.67        6.81      2.71 o 
  -9   0   4      190.58      186.50      4.97 o 
  -8   0   4       80.09       77.49      2.95 o 
  -7   0   4       44.31       41.06      3.45 o 
  -6   0   4     1375.53     1338.07     18.81 o 
  -5   0   4      154.79      118.83      2.90 o 
  -4   0   4      365.71      353.84      5.79 o 
  -3   0   4     3975.06     3891.49     42.58 o 
  -2   0   4     4137.85     3781.44     81.01 o 
  -1   0   4     2176.64     2049.57     26.06 o 
   0   0   4     1922.66     1875.94     23.97 o 
   1   0   4     3599.71     3358.24     34.02 o 
   2   0   4      389.55      369.54      4.69 o 
   3   0   4        3.12        5.83      0.66 o 
   4   0   4      971.53      971.42      9.46 o 
   5   0   4     2183.55     2270.82     24.15 o 
   6   0   4      153.27      160.66      3.90 o 
   7   0   4       27.46       28.61      2.71 o 
   8   0   4      156.42      174.84      7.15 o 
   9   0   4       47.74       53.27      4.19 o 
  10   0   4       21.34       23.43      3.45 o 
 -12   1   4        5.69        4.07      1.57 o 
 -11   1   4        3.02        1.97      1.04 o 
 -10   1   4        0.13        0.35      0.70 o 
  -9   1   4      110.24      107.63      2.58 o 
  -8   1   4        6.14        6.58      0.78 o 
  -7   1   4       92.78       93.23      2.16 o 
  -6   1   4        0.01       -0.05      0.32 o 
  -5   1   4      141.70      136.32      2.28 o 
  -4   1   4      668.13      712.74      6.42 o 
  -3   1   4      401.77      389.65      3.76 o 
  -2   1   4      139.30      139.55      1.98 o 
  -1   1   4       28.80       24.61      0.70 o 
   0   1   4      694.46      685.16      8.58 o 
   1   1   4       13.35       15.75      0.44 o 
   2   1   4       77.48       91.75      1.12 o 
   3   1   4      233.68      215.63      2.31 o 
   4   1   4        0.02        0.86      0.45 o 
   5   1   4        0.23        0.10      0.34 o 
   6   1   4      196.02      199.23      2.77 o 
   7   1   4       33.68       32.43      2.09 o 
   8   1   4       59.36       68.37      9.49 o 
   9   1   4       40.04       34.33      2.96 o 
  10   1   4       26.37       25.44      3.08 o 
 -12   2   4        5.55        7.88      1.42 o 
 -11   2   4       88.84       90.81      3.18 o 
 -10   2   4        4.24        4.57      1.04 o 
  -9   2   4       49.52       54.45      2.03 o 
  -8   2   4      318.99      329.80      4.83 o 
  -7   2   4      194.99      190.80      3.26 o 
  -6   2   4      343.78      334.41      4.49 o 
  -5   2   4     1365.12     1410.28     13.74 o 
  -4   2   4     2040.06     2030.74     18.65 o 
  -3   2   4      944.15      884.64      8.67 o 
  -2   2   4      857.59      851.40      8.30 o 
  -1   2   4      354.89      354.36      3.45 o 
   0   2   4     1577.66     1466.30     12.08 o 
   1   2   4     1018.08      980.03      8.40 o 
   2   2   4      517.66      503.48      4.33 o 
   3   2   4     3196.91     3229.41     21.61 o 
   4   2   4      273.88      279.13      3.01 o 
   5   2   4        0.81        0.33      0.39 o 
   6   2   4      250.45      259.16      3.91 o 
   7   2   4      239.98      248.69      4.69 o 
   8   2   4       32.59       31.45      2.27 o 
   9   2   4        2.38       -0.06      1.12 o 
  10   2   4       12.96       18.99      2.27 o 
 -11   3   4       66.30       62.99      2.75 o 
 -10   3   4       34.68       37.46      2.04 o 
  -9   3   4       15.45       13.18      2.70 o 
  -8   3   4        8.68       11.97      1.01 o 
  -7   3   4       72.91       75.73      2.00 o 
  -6   3   4      145.22      153.70      3.27 o 
  -5   3   4        6.13        4.82      0.65 o 
  -4   3   4      543.67      573.16      6.21 o 
  -3   3   4      184.50      186.81      2.67 o 
  -2   3   4       70.46       81.96      1.84 o 
  -1   3   4      648.76      679.04      6.93 o 
   0   3   4     1112.51     1285.74     14.04 o 
   1   3   4      221.49      217.80      4.95 o 
   2   3   4      290.56      329.38      4.32 o 
   3   3   4        0.71       -0.44      0.29 o 
   4   3   4      189.98      185.89      2.39 o 
   5   3   4       35.00       31.88      1.02 o 
   6   3   4        9.45        9.43      0.89 o 
   7   3   4        0.01       -0.10      0.52 o 
   8   3   4       26.49       23.25      1.66 o 
   9   3   4        8.25        7.96      1.65 o 
  10   3   4        7.87        8.13      1.74 o 
 -11   4   4        1.16        1.85      1.22 o 
 -10   4   4      201.97      185.25      5.65 o 
  -9   4   4      172.65      180.38      5.32 o 
  -8   4   4       18.79       18.86      1.74 o 
  -7   4   4      491.68      493.84      7.44 o 
  -6   4   4      277.63      284.42      4.93 o 
  -5   4   4       88.12       88.78      2.32 o 
  -4   4   4      540.94      533.64      7.20 o 
  -3   4   4      107.67      106.29      2.50 o 
  -2   4   4     1079.73     1079.43     12.38 o 
  -1   4   4     2311.17     2326.84     21.33 o 
   0   4   4      123.51      126.59      2.42 o 
   1   4   4      377.05      404.07      5.26 o 
   2   4   4      774.82      786.94     11.94 o 
   3   4   4       19.60       14.57      1.22 o 
   4   4   4        0.79        0.92      0.48 o 
   5   4   4      202.45      195.58      3.94 o 
   6   4   4       19.71       21.53      1.42 o 
   7   4   4        2.17        2.10      0.74 o 
   8   4   4       66.58       67.15      2.61 o 
   9   4   4       37.82       38.31      2.27 o 
 -11   5   4        1.61        0.49      1.22 o 
 -10   5   4        9.43        8.49      1.65 o 
  -9   5   4       23.18       18.74      1.92 o 
  -8   5   4        3.59        2.96      1.48 o 
  -7   5   4       65.30       52.15      4.74 o 
  -6   5   4       82.57       71.28      2.27 o 
  -5   5   4        0.27       -0.08      0.50 o 
  -4   5   4       44.52       53.44      2.89 o 
  -3   5   4       19.76       17.74      1.04 o 
  -2   5   4       22.05       39.26      1.87 o 
  -1   5   4        1.44        2.63      0.45 o 
   0   5   4      175.69      226.00      3.63 o 
   1   5   4      270.70      275.23      7.62 o 
   2   5   4        3.72        3.92      0.77 o 
   3   5   4        2.09        1.04      0.51 o 
   4   5   4      146.31      150.50      3.37 o 
   5   5   4        6.33        5.09      0.89 o 
   6   5   4       17.66       17.04      1.74 o 
   7   5   4       14.03       17.11      2.81 o 
   8   5   4       29.57       22.37      2.09 o 
   9   5   4        6.63        9.13      1.74 o 
 -10   6   4       13.04       15.38      3.95 o 
  -9   6   4       14.20       18.13      1.92 o 
  -8   6   4       76.75       72.67      3.58 o 
  -7   6   4      110.20      101.19      3.75 o 
  -6   6   4       26.40       23.21      2.03 o 
  -5   6   4        9.33        7.92      0.79 o 
  -4   6   4      144.13      134.44      3.04 o 
  -3   6   4      147.29      152.48      3.92 o 
  -2   6   4        4.79        6.86      0.75 o 
  -1   6   4      194.54      187.73      3.03 o 
   0   6   4      357.12      380.73      5.58 o 
   1   6   4      197.08      201.53      4.79 o 
   2   6   4       45.01       45.87      2.17 o 
   3   6   4       19.99       15.50      1.14 o 
   4   6   4      282.13      267.76      5.08 o 
   5   6   4        4.29        7.98      1.08 o 
   6   6   4        5.54        5.78      1.30 o 
   7   6   4       14.77       18.03      1.92 o 
   8   6   4       19.30       11.37      1.74 o 
   9   6   4       28.08       28.52      2.84 o 
  -9   7   4        7.18        6.01      1.47 o 
  -8   7   4        3.26        3.15      1.12 o 
  -7   7   4        0.97        2.84      1.36 o 
  -6   7   4       11.54       10.38      1.39 o 
  -5   7   4        7.31        6.18      0.94 o 
  -4   7   4        7.32        6.39      0.85 o 
  -3   7   4       14.54       17.54      1.18 o 
  -2   7   4        0.13       -0.30      0.39 o 
  -1   7   4        0.72        0.87      0.45 o 
   0   7   4       53.78       54.16      2.04 o 
   1   7   4      297.85      267.02      6.01 o 
   2   7   4      142.54      139.16      4.27 o 
   3   7   4        2.61        2.30      0.85 o 
   4   7   4      116.30      106.40      3.13 o 
   5   7   4       50.62       43.99      3.08 o 
   6   7   4        1.02        1.36      1.00 o 
   7   7   4        1.03        0.15      1.23 o 
   8   7   4        0.00       -0.28      1.05 o 
  -9   8   4        0.01        2.47      1.73 o 
  -8   8   4       11.52       11.81      1.82 o 
  -7   8   4       27.14       26.41      6.78 o 
  -6   8   4        0.42        1.66      0.95 o 
  -5   8   4      119.13      100.69      3.75 o 
  -4   8   4       26.37       26.22      1.61 o 
  -3   8   4       11.41       12.27      1.26 o 
  -2   8   4       54.52       53.70      1.92 o 
  -1   8   4        8.50        8.27      1.08 o 
   0   8   4        0.03        1.48      0.71 o 
   1   8   4       13.55       14.66      1.65 o 
   2   8   4       67.20       64.80      2.37 o 
   3   8   4       36.76       36.59      2.07 o 
   4   8   4        9.27        9.95      1.65 o 
   5   8   4        1.02        1.14      0.99 o 
   6   8   4       31.97       29.49      2.44 o 
   7   8   4       40.41       36.85      2.87 o 
  -8   9   4        0.05       -0.25      1.48 o 
  -7   9   4        0.85        0.88      1.36 o 
  -6   9   4        2.67        4.39      1.97 o 
  -5   9   4        1.60        0.00      0.87 o 
  -4   9   4       17.15       15.53      1.72 o 
  -3   9   4        2.18        3.58      0.85 o 
  -2   9   4        0.73        0.29      0.68 o 
  -1   9   4       81.26       77.68      2.80 o 
   0   9   4       74.37       70.69      2.65 o 
   1   9   4        3.42        2.70      1.00 o 
   2   9   4      170.07      173.83      4.31 o 
   3   9   4        2.54        1.78      0.89 o 
   4   9   4        0.64       -0.06      1.11 o 
   5   9   4       27.56       31.65      2.52 o 
   6   9   4       17.09       14.44      2.09 o 
  -6  10   4        2.70        2.47      1.36 o 
  -5  10   4        1.25        0.13      1.23 o 
  -4  10   4       10.23       11.68      2.34 o 
  -3  10   4        6.05        3.58      1.39 o 
  -2  10   4        2.96        3.31      0.98 o 
  -1  10   4        1.62       -0.54      1.23 o 
   0  10   4        0.68        0.02      0.62 o 
   1  10   4       47.32       48.20      2.02 o 
   2  10   4        2.64        2.67      0.87 o 
   3  10   4        1.22       -0.02      0.82 o 
   4  10   4        2.03        2.65      1.36 o 
   5  10   4       20.60       17.36      2.17 o 
  -4  11   4        9.06        8.30      2.71 o 
  -3  11   4        0.79        1.86      1.97 o 
  -2  11   4        7.83       14.59      2.09 o 
  -1  11   4        8.96        7.98      1.18 o 
   0  11   4        0.89        0.95      0.83 o 
   1  11   4       15.95       16.97      1.46 o 
   2  11   4        3.18        5.80      1.17 o 
   3  11   4        4.76        7.88      1.82 o 
 -12   1   5       25.12       25.63      1.99 o 
 -11   1   5       20.89       22.72      1.56 o 
 -10   1   5      100.03      103.36      2.73 o 
  -9   1   5       51.05       51.62      1.84 o 
  -8   1   5        2.96        1.96      0.64 o 
  -7   1   5      144.32      145.53      2.78 o 
  -6   1   5       15.62       15.66      0.87 o 
  -5   1   5      178.53      182.00      2.32 o 
  -4   1   5     1358.38     1487.33     12.45 o 
  -3   1   5      623.63      698.46      7.73 o 
  -2   1   5     2256.06     2457.00     22.21 o 
  -1   1   5     2022.83     2026.83     18.48 o 
   0   1   5      371.43      359.93      4.13 o 
   1   1   5        3.34        3.80      0.40 o 
   2   1   5      207.06      231.10      2.43 o 
   3   1   5       20.56       24.54      0.74 o 
   4   1   5        3.72        5.03      0.40 o 
   5   1   5      102.32      110.96      1.76 o 
   6   1   5       10.56       10.15      0.72 o 
   7   1   5      164.73      168.08      4.71 o 
   8   1   5        0.06       -0.81      0.95 o 
   9   1   5       15.32       10.27      1.65 o 
  10   1   5       12.19       14.57      2.09 o 
 -11   2   5        0.31       -0.82      0.85 o 
 -10   2   5       11.39        8.93      1.15 o 
  -9   2   5        2.62        3.00      0.77 o 
  -8   2   5      138.34      144.47      2.98 o 
  -7   2   5       32.61       33.64      1.34 o 
  -6   2   5        1.35        1.33      0.53 o 
  -5   2   5      167.60      171.82      2.29 o 
  -4   2   5      312.87      368.60      4.48 o 
  -3   2   5      384.72      391.15      4.49 o 
  -2   2   5      493.67      524.55      7.48 o 
  -1   2   5      417.56      447.29      5.37 o 
   0   2   5      131.36      145.17      1.94 o 
   1   2   5       33.26       35.16      0.87 o 
   2   2   5      637.88      689.87      5.78 o 
   3   2   5        1.59        3.91      0.41 o 
   4   2   5        0.13        0.46      0.31 o 
   5   2   5       77.57       73.49      1.71 o 
   6   2   5       19.61       21.21      1.17 o 
   7   2   5       10.57       11.31      1.85 o 
   8   2   5        1.57        0.99      1.60 o 
   9   2   5        0.29       -0.66      1.12 o 
 -11   3   5       18.68       16.90      2.24 o 
 -10   3   5        1.45        0.39      0.94 o 
  -9   3   5      243.31      248.52      4.37 o 
  -8   3   5        8.44        9.75      0.92 o 
  -7   3   5       46.58       47.78      1.88 o 
  -6   3   5      286.50      280.70      4.83 o 
  -5   3   5       27.46       26.17      1.92 o 
  -4   3   5       61.25       46.59      1.46 o 
  -3   3   5      307.96      300.56      3.80 o 
  -2   3   5      235.82      237.97      3.18 o 
  -1   3   5      258.48      241.90      2.80 o 
   0   3   5       87.07      106.42      1.86 o 
   1   3   5        6.64       12.33      1.06 o 
   2   3   5      114.95       99.73      1.92 o 
   3   3   5      104.12       96.84      1.95 o 
   4   3   5        4.53        2.85      0.42 o 
   5   3   5       84.82       88.30      1.79 o 
   6   3   5        2.41        2.54      0.67 o 
   7   3   5        5.73        4.26      0.75 o 
   8   3   5        2.77        3.08      1.22 o 
   9   3   5       34.32       35.61      2.70 o 
 -11   4   5        3.56        5.48      1.97 o 
 -10   4   5       32.94       29.09      2.35 o 
  -9   4   5        6.85        7.25      1.47 o 
  -8   4   5       31.38       30.14      1.85 o 
  -7   4   5        0.63       -0.58      0.57 o 
  -6   4   5       35.13       35.28      1.60 o 
  -5   4   5      279.71      262.20      4.50 o 
  -4   4   5       77.38       89.03      2.35 o 
  -3   4   5        0.01        5.21      3.67 o 
  -2   4   5      131.90      162.08      2.98 o 
  -1   4   5        2.05        1.23      0.37 o 
   0   4   5        0.18       -0.34      0.32 o 
   1   4   5      301.32      318.88      4.53 o 
   2   4   5        8.49       11.65      1.12 o 
   3   4   5       14.33       14.71      1.08 o 
   4   4   5       70.24       74.37      1.93 o 
   5   4   5       24.47       24.27      1.26 o 
   6   4   5       35.57       27.79      2.02 o 
   7   4   5       20.99       21.21      1.35 o 
   8   4   5       21.26       22.61      1.70 o 
   9   4   5        7.88        6.88      1.65 o 
 -11   5   5        3.44        3.01      1.30 o 
 -10   5   5        5.81        8.07      1.55 o 
  -9   5   5        0.08        0.25      1.36 o 
  -8   5   5      120.01      107.40      8.14 o 
  -7   5   5      279.27      265.04      5.06 o 
  -6   5   5        3.45        3.70      0.80 o 
  -5   5   5      354.51      353.53      5.69 o 
  -4   5   5      248.28      240.66      4.31 o 
  -3   5   5       85.16       80.09      2.18 o 
  -2   5   5      885.43      920.63      9.61 o 
  -1   5   5       60.70       53.16      1.53 o 
   0   5   5      581.75      572.01      7.47 o 
   1   5   5      501.13      505.24      8.79 o 
   2   5   5       64.34       59.23      2.35 o 
   3   5   5      151.85      153.02      4.10 o 
   4   5   5       26.52       25.16      1.42 o 
   5   5   5       77.08       80.30      2.22 o 
   6   5   5        1.34        2.24      1.28 o 
   7   5   5        4.67        5.15      1.08 o 
   8   5   5        6.83        9.53      1.60 o 
   9   5   5        1.81       -0.25      1.22 o 
 -10   6   5       19.47       25.15      2.35 o 
  -9   6   5        4.11        3.49      1.48 o 
  -8   6   5       69.80       58.26      2.47 o 
  -7   6   5       87.79       76.33      3.31 o 
  -6   6   5       16.34       12.35      1.86 o 
  -5   6   5       15.77       24.46      1.47 o 
  -4   6   5        0.50        0.74      0.57 o 
  -3   6   5        1.24        2.68      0.65 o 
  -2   6   5        4.61        5.84      0.65 o 
  -1   6   5        9.65       11.85      0.79 o 
   0   6   5       24.74       23.35      2.59 o 
   1   6   5       19.75       23.37      1.65 o 
   2   6   5       36.54       29.02      3.95 o 
   3   6   5      332.19      315.63      6.80 o 
   4   6   5        4.06        3.97      0.89 o 
   5   6   5       10.83       11.23      1.23 o 
   6   6   5      140.44      135.93      3.75 o 
   7   6   5        3.41        2.01      1.17 o 
   8   6   5       16.98       15.66      2.09 o 
  -9   7   5       24.69       21.62      4.56 o 
  -8   7   5       10.72       14.35      1.82 o 
  -7   7   5        5.72        7.54      3.45 o 
  -6   7   5      152.53      146.26      6.17 o 
  -5   7   5      573.45      535.42      8.07 o 
  -4   7   5      161.33      162.07      3.61 o 
  -3   7   5      175.82      177.85      8.01 o 
  -2   7   5      382.50      371.22      5.14 o 
  -1   7   5       59.91       57.52      3.07 o 
   0   7   5      153.25      140.23      3.37 o 
   1   7   5      268.62      260.59      6.10 o 
   2   7   5       91.32      100.95      3.57 o 
   3   7   5      112.54      114.60      3.21 o 
   4   7   5       82.48       81.25      2.75 o 
   5   7   5       29.88       30.77      1.89 o 
   6   7   5       51.23       47.81      2.87 o 
   7   7   5       38.22       43.31      3.29 o 
  -9   8   5        6.29        4.69      2.22 o 
  -8   8   5       18.64       24.59      2.35 o 
  -7   8   5       21.35       30.65      2.44 o 
  -6   8   5       50.63       45.57      3.82 o 
  -5   8   5       11.56        9.58      2.34 o 
  -4   8   5        1.12        1.70      0.75 o 
  -3   8   5        5.82        5.52      1.14 o 
  -2   8   5       14.58       14.44      1.32 o 
  -1   8   5       16.82       16.15      1.37 o 
   0   8   5       63.29       64.48      2.41 o 
   1   8   5       17.30       16.23      1.74 o 
   2   8   5       30.41       27.15      1.71 o 
   3   8   5        4.06        0.70      1.05 o 
   4   8   5       62.75       60.06      2.51 o 
   5   8   5       15.46       15.74      2.00 o 
   6   8   5        3.41        5.54      1.47 o 
   7   8   5       32.88       24.91      3.45 o 
  -7   9   5       86.55       87.16      8.63 o 
  -6   9   5      102.87      106.98      8.38 o 
  -5   9   5       15.40       17.89      1.92 o 
  -4   9   5       29.45       28.64      2.27 o 
  -3   9   5      220.77      218.70      4.89 o 
  -2   9   5       67.97       73.23      2.71 o 
  -1   9   5       80.91       81.74      2.89 o 
   0   9   5       58.34       70.18      2.71 o 
   1   9   5        2.15        3.55      1.55 o 
   2   9   5       31.14       27.72      2.59 o 
   3   9   5       89.22       99.02      3.34 o 
   4   9   5       61.39       60.19      2.80 o 
   5   9   5       29.12       31.53      2.70 o 
  -6  10   5        0.58       -0.74      1.12 o 
  -5  10   5        2.43        1.57      1.12 o 
  -4  10   5        0.17       -0.02      1.85 o 
  -3  10   5        5.05        4.76      1.47 o 
  -2  10   5        8.54        6.43      1.21 o 
  -1  10   5        1.25        1.16      0.83 o 
   0  10   5       12.97       15.40      2.36 o 
   1  10   5        1.09        0.39      0.77 o 
   2  10   5       34.88       45.54      2.09 o 
   3  10   5        1.29        1.83      1.00 o 
   4  10   5        0.01        0.97      1.60 o 
  -4  11   5       31.27       32.93      4.07 o 
  -3  11   5        2.01       -1.25      1.30 o 
  -2  11   5        1.72        1.61      1.47 o 
  -1  11   5       53.11       54.24      2.74 o 
   0  11   5       11.19       13.86      1.41 o 
   1  11   5       58.45       60.19      2.85 o 
   2  11   5       68.59       74.55      2.74 o 
 -12   0   6       87.30       92.95      6.78 o 
 -11   0   6       11.39       19.83      2.10 o 
 -10   0   6       57.35       53.21      2.95 o 
  -9   0   6       10.40        7.25      1.36 o 
  -8   0   6     1242.92     1235.43     18.35 o 
  -7   0   6     1680.54     1715.99     29.35 o 
  -6   0   6       29.27       19.39      1.36 o 
  -5   0   6     2168.72     2174.03     23.00 o 
  -4   0   6     1506.62     1497.26     16.17 o 
  -3   0   6      283.50      262.29      4.80 o 
  -2   0   6     5119.07     5137.80    167.94 o 
  -1   0   6        9.87       23.51      1.30 o 
   0   0   6      245.63      328.36      5.75 o 
   1   0   6     2483.48     2437.97     25.33 o 
   2   0   6      951.74      895.93     10.25 o 
   3   0   6      221.78      221.27      4.63 o 
   4   0   6      564.64      592.26      7.83 o 
   5   0   6       28.23       32.27      2.96 o 
   6   0   6       33.54       38.94      2.96 o 
   7   0   6       29.61       36.50      3.21 o 
   8   0   6        3.69        0.99      1.73 o 
   9   0   6       29.25       29.35      3.45 o 
 -11   1   6        2.47        2.27      0.89 o 
 -10   1   6      185.38      191.32      5.02 o 
  -9   1   6       16.08       19.19      1.92 o 
  -8   1   6      144.01      141.37      2.93 o 
  -7   1   6      119.26      125.38      2.53 o 
  -6   1   6       31.04       35.04      1.23 o 
  -5   1   6        4.03        4.65      0.44 o 
  -4   1   6       13.93       18.88      0.89 o 
  -3   1   6       81.76       75.33      1.53 o 
  -2   1   6      471.99      526.15      5.80 o 
  -1   1   6       71.56       84.82      1.69 o 
   0   1   6       52.82       55.77      1.58 o 
   1   1   6      102.81      105.29      1.45 o 
   2   1   6        4.94        4.70      0.44 o 
   3   1   6       81.96       73.93      1.29 o 
   4   1   6       75.58       75.24      1.54 o 
   5   1   6       85.33       78.76      1.53 o 
   6   1   6       41.90       38.77      1.47 o 
   7   1   6       58.86       56.80      2.70 o 
   8   1   6        9.47        9.60      1.57 o 
   9   1   6        3.13        2.71      1.39 o 
 -11   2   6        0.02        0.47      0.94 o 
 -10   2   6      454.75      459.50      7.44 o 
  -9   2   6      202.30      212.84      3.92 o 
  -8   2   6        3.40        3.67      0.77 o 
  -7   2   6      211.92      206.77      3.47 o 
  -6   2   6      553.75      562.02      6.64 o 
  -5   2   6      659.21      607.85      6.70 o 
  -4   2   6      457.87      448.64     11.12 o 
  -3   2   6      868.40      853.91      8.67 o 
  -2   2   6      388.05      286.16      3.19 o 
  -1   2   6      916.28      913.94      8.12 o 
   0   2   6     2808.02     2875.11     23.19 o 
   1   2   6       22.17       17.19      0.67 o 
   2   2   6       89.93       96.69      2.02 o 
   3   2   6      331.00      310.70      4.08 o 
   4   2   6       84.04       81.29      1.67 o 
   5   2   6      205.68      200.61      2.70 o 
   6   2   6       96.59      103.30      2.40 o 
   7   2   6       52.09       64.94      2.41 o 
   8   2   6       20.57       22.54      2.09 o 
   9   2   6        0.54        1.12      1.30 o 
 -11   3   6       46.91       50.47      2.60 o 
 -10   3   6       44.46       43.00      1.97 o 
  -9   3   6       10.22       12.70      1.17 o 
  -8   3   6       23.73       24.68      1.63 o 
  -7   3   6      130.31      135.69      3.29 o 
  -6   3   6       85.61       83.32      7.52 o 
  -5   3   6      108.08       95.18      2.43 o 
  -4   3   6      114.31      126.36      2.22 o 
  -3   3   6       98.87      100.19      1.90 o 
  -2   3   6       23.40       29.09      1.01 o 
  -1   3   6        8.16       14.65      0.64 o 
   0   3   6       71.23       80.32      1.48 o 
   1   3   6       99.99      105.19      2.06 o 
   2   3   6        4.67        6.91      1.78 o 
   3   3   6      135.62      146.38      4.53 o 
   4   3   6        0.22        0.04      0.36 o 
   5   3   6        2.28        2.15      1.03 o 
   6   3   6       17.34       19.07      1.32 o 
   7   3   6        1.69        1.97      0.83 o 
   8   3   6       29.41       25.98      4.44 o 
   9   3   6       13.69       13.74      2.00 o 
 -11   4   6       80.25       83.95      6.29 o 
 -10   4   6        4.45        5.94      1.39 o 
  -9   4   6       42.18       46.82      2.23 o 
  -8   4   6      150.78      150.04      3.78 o 
  -7   4   6        0.65       -0.35      0.61 o 
  -6   4   6      138.82      127.65      3.11 o 
  -5   4   6      181.78      171.56      6.03 o 
  -4   4   6       12.60       12.39      0.81 o 
  -3   4   6      295.82      267.64      3.79 o 
  -2   4   6      158.38      165.45      2.38 o 
  -1   4   6      439.26      419.40      4.48 o 
   0   4   6      445.10      418.67      5.06 o 
   1   4   6      162.47      151.88      3.17 o 
   2   4   6      714.49      711.50      9.75 o 
   3   4   6      123.94      116.36      2.96 o 
   4   4   6       72.65       68.02      1.93 o 
   5   4   6      127.16      130.64      2.87 o 
   6   4   6        0.67        1.97      0.85 o 
   7   4   6       33.64       32.95      1.94 o 
   8   4   6       37.17       46.85      4.19 o 
 -10   5   6        0.98        0.25      1.05 o 
  -9   5   6       10.96       12.06      1.65 o 
  -8   5   6      116.28      113.58      3.31 o 
  -7   5   6        5.07        5.17      1.57 o 
  -6   5   6       20.73       20.00      1.50 o 
  -5   5   6      154.38      151.98      3.40 o 
  -4   5   6       55.73       55.64      1.82 o 
  -3   5   6      110.19      101.72      2.17 o 
  -2   5   6        0.84        0.88      0.39 o 
  -1   5   6        0.19        0.99      0.37 o 
   0   5   6       32.99       31.31      1.65 o 
   1   5   6        4.54        6.17      1.85 o 
   2   5   6       25.26       26.84      1.45 o 
   3   5   6        3.12        4.31      0.80 o 
   4   5   6       19.68       16.66      1.10 o 
   5   5   6       60.15       61.19      2.00 o 
   6   5   6        3.43        3.80      0.94 o 
   7   5   6        0.90        0.36      0.89 o 
   8   5   6        0.10       -0.57      1.12 o 
 -10   6   6        2.55        2.04      1.06 o 
  -9   6   6        4.84        4.11      1.30 o 
  -8   6   6       32.39       29.52      7.64 o 
  -7   6   6       85.60       82.71      4.51 o 
  -6   6   6       15.76       17.25      1.37 o 
  -5   6   6      208.67      197.65      4.17 o 
  -4   6   6      252.97      232.71      3.78 o 
  -3   6   6      414.39      406.32      6.25 o 
  -2   6   6        1.56        1.74      0.61 o 
  -1   6   6      247.15      225.97      4.17 o 
   0   6   6       93.69       96.47      2.60 o 
   1   6   6       49.75       38.35      2.09 o 
   2   6   6       77.56       65.54      2.70 o 
   3   6   6       48.75       50.27      2.52 o 
   4   6   6       11.59       12.48      1.10 o 
   5   6   6        1.36        2.16      0.69 o 
   6   6   6       48.24       48.09      2.42 o 
   7   6   6        7.78        8.29      1.31 o 
  -9   7   6        1.66       -0.15      1.12 o 
  -8   7   6        6.84        8.52      1.47 o 
  -7   7   6        0.58        0.41      0.71 o 
  -6   7   6       16.13       13.49      1.13 o 
  -5   7   6       19.45       23.58      1.55 o 
  -4   7   6       62.65       63.07      2.32 o 
  -3   7   6       68.37       71.33      1.94 o 
  -2   7   6       21.51       19.74      1.13 o 
  -1   7   6        2.76        3.98      1.05 o 
   0   7   6       23.86       21.24      1.41 o 
   1   7   6        7.66       10.25      1.39 o 
   2   7   6       53.60       50.31      2.62 o 
   3   7   6        2.14        0.87      0.65 o 
   4   7   6       37.45       41.29      2.04 o 
   5   7   6       21.80       16.86      1.38 o 
   6   7   6        1.38        0.40      1.42 o 
   7   7   6        0.05        0.91      1.08 o 
  -8   8   6        0.97        1.10      1.12 o 
  -7   8   6       22.62       26.61      2.35 o 
  -6   8   6       70.86       68.20      3.31 o 
  -5   8   6      241.94      232.88      5.83 o 
  -4   8   6        5.98        5.26      1.14 o 
  -3   8   6       39.92       44.15      1.74 o 
  -2   8   6       47.95       44.46      2.52 o 
  -1   8   6       16.37       15.37      1.37 o 
   0   8   6        0.09       -0.39      0.68 o 
   1   8   6       64.21       69.91      3.22 o 
   2   8   6        6.91        5.66      1.30 o 
   3   8   6        0.27        0.15      0.68 o 
   4   8   6       12.34       12.59      2.21 o 
   5   8   6        6.42        4.12      1.04 o 
   6   8   6        8.42       11.65      1.60 o 
  -7   9   6       20.96       13.77      2.84 o 
  -6   9   6        0.01        1.69      1.12 o 
  -5   9   6       22.67       21.68      2.22 o 
  -4   9   6       30.66       29.27      1.62 o 
  -3   9   6       29.55       30.26      1.99 o 
  -2   9   6        0.13        1.15      1.07 o 
  -1   9   6        4.44        6.80      1.14 o 
   0   9   6        0.17        0.46      0.80 o 
   1   9   6        0.10        0.33      0.85 o 
   2   9   6       78.31       81.27      3.04 o 
   3   9   6       14.49       14.84      1.57 o 
   4   9   6       22.57       24.67      1.99 o 
   5   9   6        5.69        5.43      1.57 o 
  -6  10   6        0.23        0.49      1.73 o 
  -5  10   6        2.71        3.84      1.54 o 
  -4  10   6        0.19       -0.25      1.22 o 
  -3  10   6        0.36       -0.82      1.18 o 
  -2  10   6        3.01        1.71      0.98 o 
  -1  10   6       39.20       40.35      2.32 o 
   0  10   6       21.79       24.88      1.89 o 
   1  10   6        2.65        2.50      0.92 o 
   2  10   6        4.83        6.13      1.10 o 
   3  10   6       13.93        9.78      1.45 o 
  -3  11   6        0.65        0.59      3.21 o 
  -2  11   6        1.47        2.42      1.17 o 
  -1  11   6       11.25       11.06      1.51 o 
   0  11   6       14.38       10.64      1.35 o 
 -11   1   7        0.01       -0.72      1.00 o 
 -10   1   7       55.12       51.34      3.14 o 
  -9   1   7        0.33        0.29      1.23 o 
  -8   1   7      434.23      420.05      8.98 o 
  -7   1   7      104.94      119.80      4.10 o 
  -6   1   7      383.25      379.32     14.92 o 
  -5   1   7      159.84      162.88      3.17 o 
  -4   1   7       56.06       68.93      1.64 o 
  -3   1   7      120.31      120.42      2.18 o 
  -2   1   7      251.49      270.88      3.71 o 
  -1   1   7       84.31       87.50      1.81 o 
   0   1   7      137.43      155.22      2.58 o 
   1   1   7        0.84        0.66      0.29 o 
   2   1   7       26.22       32.75      1.08 o 
   3   1   7       39.99       38.45      1.07 o 
   4   1   7       35.29       34.57      1.12 o 
   5   1   7        0.41        0.29      0.47 o 
   6   1   7        9.76        9.54      1.33 o 
   7   1   7        0.73        0.74      1.05 o 
   8   1   7        1.45        2.34      1.22 o 
 -11   2   7        2.26        1.41      1.30 o 
 -10   2   7        2.61        3.57      1.30 o 
  -9   2   7       60.92       64.96      7.64 o 
  -8   2   7        7.28        7.47      1.39 o 
  -7   2   7        6.82        5.64      1.22 o 
  -6   2   7      310.98      299.89      6.80 o 
  -5   2   7      307.08      315.50      5.01 o 
  -4   2   7        2.69        3.21      0.58 o 
  -3   2   7        2.90        2.69      0.42 o 
  -2   2   7        5.82        5.24      0.54 o 
  -1   2   7       81.55       91.33      1.90 o 
   0   2   7       17.11       16.13      0.83 o 
   1   2   7      532.35      550.66      6.05 o 
   2   2   7       80.92       81.37      2.73 o 
   3   2   7        6.19        7.01      0.59 o 
   4   2   7       26.68       27.66      1.03 o 
   5   2   7       14.95       14.37      0.81 o 
   6   2   7        3.25        2.38      1.01 o 
   7   2   7       12.53       11.80      1.69 o 
   8   2   7        0.75        0.62      1.22 o 
 -11   3   7        2.62        2.22      1.97 o 
 -10   3   7        0.74        3.11      1.48 o 
  -9   3   7       15.19       18.00      4.19 o 
  -8   3   7      187.41      172.11      5.32 o 
  -7   3   7        5.41        3.73      1.48 o 
  -6   3   7       97.14       98.79      3.66 o 
  -5   3   7       68.80       66.59      2.79 o 
  -4   3   7      131.42      137.20      3.51 o 
  -3   3   7      422.31      421.17      6.28 o 
  -2   3   7       52.45       51.24      1.74 o 
  -1   3   7      627.94      619.88      6.84 o 
   0   3   7      769.05      717.06      6.89 o 
   1   3   7        4.34        4.82      0.58 o 
   2   3   7      298.83      312.68      4.29 o 
   3   3   7       14.36       15.53      1.00 o 
   4   3   7       39.31       43.68      1.74 o 
   5   3   7       17.99       19.01      1.27 o 
   6   3   7        0.45        0.63      0.51 o 
   7   3   7        0.37       -0.41      0.85 o 
   8   3   7       19.06       19.19      2.09 o 
 -11   4   7       10.58       11.34      2.96 o 
 -10   4   7       23.20       22.93      3.45 o 
  -9   4   7       98.02       86.35      3.84 o 
  -8   4   7       65.03       59.88      3.05 o 
  -7   4   7      152.33      146.13      4.71 o 
  -6   4   7      109.97      109.62      3.84 o 
  -5   4   7       66.71       72.87      5.06 o 
  -4   4   7        4.02        4.52      0.72 o 
  -3   4   7      776.21      741.44      9.68 o 
  -2   4   7       76.09       75.00      1.80 o 
  -1   4   7      300.21      288.66      4.84 o 
   0   4   7       49.53       45.62      2.15 o 
   1   4   7       45.47       46.66      3.68 o 
   2   4   7       97.58       94.80      3.35 o 
   3   4   7      318.09      297.09      5.20 o 
   4   4   7        3.15        2.85      0.75 o 
   5   4   7       35.47       37.57      1.56 o 
   6   4   7        1.85        2.58      0.67 o 
   7   4   7        1.85        2.81      1.04 o 
   8   4   7       11.23       10.60      2.71 o 
 -10   5   7       72.62       74.23      5.43 o 
  -9   5   7        8.21        6.66      2.22 o 
  -8   5   7       65.63       76.22      3.49 o 
  -7   5   7      116.70      125.88      6.90 o 
  -6   5   7      218.33      200.83      9.86 o 
  -5   5   7       87.70       90.49      4.44 o 
  -4   5   7       19.02       19.30      1.30 o 
  -3   5   7     1013.80     1003.68     14.63 o 
  -2   5   7      111.33      120.23      2.49 o 
  -1   5   7       18.69       16.79      1.00 o 
   0   5   7      176.78      168.63      3.58 o 
   1   5   7      114.85      125.78      3.07 o 
   2   5   7       39.61       38.06      1.74 o 
   3   5   7       34.23       40.79      1.84 o 
   4   5   7       77.88       80.81      2.70 o 
   5   5   7        5.62        7.55      0.95 o 
   6   5   7        7.42        8.55      1.25 o 
   7   5   7       23.97       20.14      1.75 o 
  -9   6   7        0.38        2.71      1.97 o 
  -8   6   7        0.19        1.37      1.48 o 
  -7   6   7       57.85       50.76      2.87 o 
  -6   6   7        3.28        3.32      1.73 o 
  -5   6   7        3.06        1.97      1.05 o 
  -4   6   7       14.03       12.95      1.14 o 
  -3   6   7      757.17      771.90     12.23 o 
  -2   6   7       89.73       88.96      2.21 o 
  -1   6   7      235.04      230.74      4.50 o 
   0   6   7      157.06      161.00      5.28 o 
   1   6   7       48.21       43.08      1.87 o 
   2   6   7        4.73        5.01      0.94 o 
   3   6   7        5.47        7.84      1.12 o 
   4   6   7        2.41        5.21      0.89 o 
   5   6   7        8.91        6.35      0.99 o 
   6   6   7       36.61       34.04      1.99 o 
   7   6   7       51.44       46.78      2.56 o 
  -9   7   7       61.72       69.63      3.75 o 
  -8   7   7      101.76       91.74      5.67 o 
  -7   7   7       59.98       61.25      3.22 o 
  -6   7   7      138.27      140.44      4.71 o 
  -5   7   7      458.56      464.31      9.62 o 
  -4   7   7      149.77      150.94      3.70 o 
  -3   7   7      139.28      125.92      2.83 o 
  -2   7   7      119.32      115.64      3.92 o 
  -1   7   7      463.28      480.52     11.71 o 
   0   7   7       18.65       20.42      1.82 o 
   1   7   7       84.46       84.20      3.40 o 
   2   7   7       97.78      108.20      3.27 o 
   3   7   7        4.74        3.05      1.04 o 
   4   7   7      100.43      103.66      2.86 o 
   5   7   7       24.24       22.88      1.57 o 
   6   7   7       10.45        7.32      1.37 o 
  -8   8   7        0.13       -0.25      1.48 o 
  -7   8   7       20.34       20.71      2.96 o 
  -6   8   7       27.92       23.45      2.17 o 
  -5   8   7       28.85       26.98      2.25 o 
  -4   8   7       16.27       15.41      1.72 o 
  -3   8   7        0.21       -0.20      0.99 o 
  -2   8   7       25.29       25.80      2.09 o 
  -1   8   7       74.58       71.48      5.06 o 
   0   8   7        3.27        1.73      1.05 o 
   1   8   7        0.22        0.96      0.95 o 
   2   8   7       62.71       64.57      3.22 o 
   3   8   7        3.12        1.20      1.10 o 
   4   8   7       43.91       37.71      1.94 o 
   5   8   7       43.42       49.72      2.21 o 
  -7   9   7       58.99       73.49      5.18 o 
  -6   9   7       49.23       49.81      3.95 o 
  -5   9   7       11.89        7.87      1.54 o 
  -4   9   7      117.98      123.20      4.62 o 
  -3   9   7      180.04      191.62      5.75 o 
  -2   9   7       11.45       14.34      1.92 o 
  -1   9   7       18.33       19.40      2.10 o 
   0   9   7       60.44       67.28      3.40 o 
   1   9   7       93.17       95.64      4.10 o 
   2   9   7       26.32       24.66      2.84 o 
   3   9   7       45.24       43.74      2.52 o 
   4   9   7       36.14       35.19      2.28 o 
  -5  10   7       28.44       23.67      3.70 o 
  -4  10   7        5.79        2.68      2.22 o 
  -3  10   7        0.32        0.99      1.22 o 
  -2  10   7        0.02       -1.42      0.95 o 
  -1  10   7       17.14       18.03      2.17 o 
   0  10   7        1.86        2.84      1.39 o 
   1  10   7        0.09        0.82      2.47 o 
   2  10   7        0.00       -0.15      0.91 o 
 -11   0   8      115.08      128.97      7.40 o 
 -10   0   8       63.92       74.72      5.43 o 
  -9   0   8      207.38      197.04      8.38 o 
  -8   0   8      847.00      872.97     21.70 o 
  -7   0   8      109.95      114.42      5.92 o 
  -6   0   8        4.53        4.19      1.48 o 
  -5   0   8      292.69      269.25      5.45 o 
  -4   0   8      518.89      472.42      8.11 o 
  -3   0   8       16.93       14.22      1.18 o 
  -2   0   8      469.87      407.93     11.22 o 
  -1   0   8     1010.14      964.43     14.19 o 
   0   0   8        1.02        1.48      0.59 o 
   1   0   8      329.97      323.30      8.88 o 
   2   0   8      529.08      519.92      8.72 o 
   3   0   8      159.95      154.13      5.67 o 
   4   0   8      240.09      272.25      8.38 o 
   5   0   8       35.73       42.66      3.21 o 
   6   0   8       48.36       47.84      3.45 o 
 -11   1   8       15.58       16.64      2.35 o 
 -10   1   8        0.19        1.60      1.22 o 
  -9   1   8       15.75       15.93      2.84 o 
  -8   1   8        0.55       -0.20      0.99 o 
  -7   1   8        6.14        8.31      1.73 o 
  -6   1   8      157.08      153.42      4.71 o 
  -5   1   8       94.53      100.38      3.43 o 
  -4   1   8      263.74      248.22      3.67 o 
  -3   1   8       83.18       85.41      2.63 o 
  -2   1   8       52.92       50.11      1.42 o 
  -1   1   8       30.29       29.27      1.10 o 
   0   1   8       30.69       27.31      1.07 o 
   1   1   8       69.57       72.89      1.78 o 
   2   1   8        3.58        3.51      0.65 o 
   3   1   8       94.50       90.53      2.47 o 
   4   1   8       51.41       49.87      2.35 o 
   5   1   8       15.24       17.01      1.73 o 
   6   1   8       18.56       20.05      1.82 o 
 -11   2   8       42.80       47.23      3.22 o 
 -10   2   8       71.81       92.57      7.27 o 
  -9   2   8       72.53       75.47      3.66 o 
  -8   2   8       74.14       82.73      7.77 o 
  -7   2   8      185.60      176.46      5.23 o 
  -6   2   8     1209.94     1210.53     37.11 o 
  -5   2   8      169.85      174.23      3.58 o 
  -4   2   8       21.32       20.09      1.83 o 
  -3   2   8      719.37      696.44      7.79 o 
  -2   2   8       69.65       62.53      1.65 o 
  -1   2   8      152.05      151.88      2.70 o 
   0   2   8      392.22      361.79      4.77 o 
   1   2   8      514.82      483.91      6.69 o 
   2   2   8      311.73      302.09     10.48 o 
   3   2   8       44.59       42.96      1.70 o 
   4   2   8      156.52      161.54      4.77 o 
   5   2   8       67.11       75.85      2.95 o 
   6   2   8        6.94        7.37      1.30 o 
   7   2   8        5.48       10.60      2.47 o 
 -11   3   8        3.72        4.09      1.65 o 
 -10   3   8        5.52        6.77      1.65 o 
  -9   3   8       23.66       26.10      2.35 o 
  -8   3   8       27.63       27.13      3.08 o 
  -7   3   8       49.25       47.36      2.79 o 
  -6   3   8      612.22      641.14     11.77 o 
  -5   3   8       58.36       61.84      2.06 o 
  -4   3   8      420.77      426.29      7.83 o 
  -3   3   8        0.01        0.66      0.57 o 
  -2   3   8       47.92       49.80      1.92 o 
  -1   3   8        6.50        6.14      0.64 o 
   0   3   8       68.97       69.86      1.84 o 
   1   3   8      335.98      328.59      9.79 o 
   2   3   8      102.22       95.84      2.60 o 
   3   3   8       49.60       45.68      2.02 o 
   4   3   8        9.60        9.05      1.43 o 
   5   3   8      117.28      106.47      2.54 o 
   6   3   8        5.30        4.44      1.97 o 
   7   3   8        0.66       -0.49      1.73 o 
 -10   4   8       13.79       12.96      2.00 o 
  -9   4   8        4.96        2.90      4.19 o 
  -8   4   8       42.94       46.54      3.58 o 
  -7   4   8       42.48       43.94      3.45 o 
  -6   4   8       15.76       14.06      1.65 o 
  -5   4   8      301.21      283.77      6.63 o 
  -4   4   8      847.58      807.53     17.98 o 
  -3   4   8      374.98      381.68      6.15 o 
  -2   4   8      203.85      194.16      4.15 o 
  -1   4   8      799.80      755.67     11.43 o 
   0   4   8      398.72      415.90     10.23 o 
   1   4   8       10.08        8.45      1.48 o 
   2   4   8       10.86        8.69      1.39 o 
   3   4   8      114.96      118.94      3.92 o 
   4   4   8        0.26        0.49      0.87 o 
   5   4   8        8.01       10.13      1.23 o 
   6   4   8       43.25       42.32      2.19 o 
   7   4   8        6.54        6.90      2.22 o 
 -10   5   8        1.42        6.17      2.47 o 
  -9   5   8       13.87       13.20      1.92 o 
  -8   5   8      218.41      229.31      6.54 o 
  -7   5   8        2.61        2.22      1.60 o 
  -6   5   8      136.04      136.05      5.80 o 
  -5   5   8      532.07      518.50     21.45 o 
  -4   5   8      101.43      107.93      2.96 o 
  -3   5   8        4.72        2.97      0.76 o 
  -2   5   8       44.56       42.34      1.87 o 
  -1   5   8      749.35      737.77     34.77 o 
   0   5   8        4.98        8.40      2.34 o 
   1   5   8       24.64       27.45      4.93 o 
   2   5   8       59.50       65.02      2.96 o 
   3   5   8       92.38       91.14      3.66 o 
   4   5   8        0.05       -1.07      0.77 o 
   5   5   8       49.36       39.52      2.19 o 
   6   5   8        0.21        0.06      1.18 o 
   7   5   8        0.16       -0.49      1.97 o 
  -9   6   8       52.46       49.07      4.69 o 
  -8   6   8        7.52        8.88      1.65 o 
  -7   6   8       65.40       56.97      3.14 o 
  -6   6   8       39.70       33.96      5.18 o 
  -5   6   8       38.39       38.11      2.44 o 
  -4   6   8       28.68       33.15      1.78 o 
  -3   6   8      125.36      116.83      3.13 o 
  -2   6   8      543.43      534.19     10.11 o 
  -1   6   8       63.51       54.34      2.84 o 
   0   6   8       13.25       11.61      1.57 o 
   1   6   8      323.79      322.17      7.41 o 
   2   6   8        5.31        4.98      1.60 o 
   3   6   8       19.93       21.75      3.08 o 
   4   6   8       15.31       15.45      1.50 o 
   5   6   8        0.37        0.08      0.83 o 
   6   6   8       10.84       11.65      1.47 o 
  -8   7   8       12.54       13.56      2.71 o 
  -7   7   8        0.40       -0.18      1.00 o 
  -6   7   8        6.52        4.52      1.30 o 
  -5   7   8        6.05        5.30      1.39 o 
  -4   7   8      124.09      117.40      4.17 o 
  -3   7   8        2.15        3.59      1.48 o 
  -2   7   8        1.95        3.70      1.22 o 
  -1   7   8       39.02       38.50      2.62 o 
   0   7   8       36.46       35.76      2.52 o 
   1   7   8       75.54       74.37      4.07 o 
   2   7   8       32.87       28.56      3.70 o 
   3   7   8       21.83       17.93      2.47 o 
   4   7   8       17.82       19.04      1.66 o 
   5   7   8        2.01        2.56      1.04 o 
  -7   8   8       51.65       49.21      3.08 o 
  -6   8   8       13.55       16.07      2.51 o 
  -5   8   8        4.19        1.91      1.12 o 
  -4   8   8       11.90        4.69      1.97 o 
  -3   8   8       81.90       84.96      3.65 o 
  -2   8   8        7.90        9.12      1.57 o 
  -1   8   8       23.92       22.38      2.34 o 
   0   8   8       11.94       11.31      1.65 o 
   1   8   8        1.84        1.90      2.22 o 
   2   8   8       24.12       23.65      2.35 o 
   3   8   8       18.12       15.20      1.55 o 
   4   8   8        0.06        0.22      1.33 o 
  -6   9   8       10.30        9.62      2.47 o 
  -5   9   8       27.43       24.66      3.45 o 
  -4   9   8        1.69       -0.74      1.23 o 
  -3   9   8        1.49        1.13      1.60 o 
  -2   9   8        0.27        1.10      1.12 o 
  -1   9   8       36.67       34.02      2.70 o 
   0   9   8        0.52        0.49      1.12 o 
   1   9   8       13.60        9.77      2.71 o 
   2   9   8       11.99       15.07      2.17 o 
   3   9   8        0.00        1.90      1.36 o 
  -3  10   8        0.61        2.80      1.47 o 
  -2  10   8        5.54        5.43      2.22 o 
  -1  10   8        1.94        4.69      2.22 o 
   0  10   8        0.01        0.25      1.73 o 
 -11   1   9        1.37        0.86      1.39 o 
 -10   1   9        4.85        5.88      1.97 o 
  -9   1   9      107.41      107.62      4.44 o 
  -8   1   9        1.94        1.20      1.12 o 
  -7   1   9        8.55        8.09      1.47 o 
  -6   1   9      183.66      175.59      5.92 o 
  -5   1   9       60.54       63.92      1.71 o 
  -4   1   9       25.38       25.87      1.29 o 
  -3   1   9       62.80       59.14      1.69 o 
  -2   1   9       79.38       80.02      1.98 o 
  -1   1   9      149.66      159.14      2.89 o 
   0   1   9      181.66      179.33      3.42 o 
   1   1   9      361.96      372.92      5.08 o 
   2   1   9      538.47      539.34     10.82 o 
   3   1   9      149.94      153.27      5.49 o 
   4   1   9       79.31       90.13      3.22 o 
   5   1   9        6.20        7.92      1.39 o 
   6   1   9        0.37        1.50      1.36 o 
 -11   2   9        9.47        7.15      2.71 o 
 -10   2   9        6.87        7.05      2.84 o 
  -9   2   9        1.28        1.44      1.12 o 
  -8   2   9       46.88       47.35      2.96 o 
  -7   2   9       25.14       18.01      1.92 o 
  -6   2   9        3.27        2.71      1.05 o 
  -5   2   9       85.29       82.71      2.42 o 
  -4   2   9      588.54      586.97     14.46 o 
  -3   2   9      102.24      100.74      2.26 o 
  -2   2   9      420.66      404.20      5.37 o 
  -1   2   9      543.97      535.04      6.59 o 
   0   2   9      271.71      276.48      4.12 o 
   1   2   9        7.19        8.71      1.00 o 
   2   2   9       43.34       42.11      1.80 o 
   3   2   9       42.60       45.47      2.35 o 
   4   2   9        0.23        0.72      0.95 o 
   5   2   9        0.41        0.65      0.95 o 
   6   2   9        0.01        0.99      1.48 o 
 -10   3   9        1.75        1.36      1.36 o 
  -9   3   9       11.91       12.56      5.43 o 
  -8   3   9        1.09        1.28      0.95 o 
  -7   3   9      134.01      129.09      4.62 o 
  -6   3   9      232.17      233.07      6.28 o 
  -5   3   9       21.83       28.44      3.04 o 
  -4   3   9      858.41      869.68     40.59 o 
  -3   3   9      149.94      150.49      3.50 o 
  -2   3   9        4.76        3.67      0.75 o 
  -1   3   9      199.43      211.19      3.56 o 
   0   3   9       26.18       27.49      1.51 o 
   1   3   9      118.57      118.98      3.03 o 
   2   3   9        8.42        8.97      1.08 o 
   3   3   9       94.55       92.06      2.78 o 
   4   3   9        2.18        0.84      0.78 o 
   5   3   9       12.43       13.19      3.70 o 
   6   3   9       43.72       50.31      4.19 o 
   7   3   9        4.37        2.96      1.97 o 
 -10   4   9       13.60       11.46      2.07 o 
  -9   4   9       61.31       66.72      3.66 o 
  -8   4   9        1.24        0.31      1.00 o 
  -7   4   9       60.84       58.25      3.14 o 
  -6   4   9       16.53       15.38      1.82 o 
  -5   4   9        0.23        1.23      0.87 o 
  -4   4   9      360.50      376.49     11.53 o 
  -3   4   9      233.77      235.12      4.63 o 
  -2   4   9      577.84      606.58     14.08 o 
  -1   4   9       43.77       44.50      5.92 o 
   0   4   9       35.30       34.39      2.17 o 
   1   4   9        1.45        1.48      0.87 o 
   2   4   9       96.42      102.22      4.62 o 
   3   4   9       14.84       12.83      1.27 o 
   4   4   9       10.27        8.62      1.18 o 
   5   4   9        0.14        1.16      0.75 o 
   6   4   9        0.30        0.49      1.97 o 
  -9   5   9       30.47       24.79      2.52 o 
  -8   5   9      100.53      103.97      4.36 o 
  -7   5   9        7.28        9.86      1.65 o 
  -6   5   9       64.33       64.31      3.58 o 
  -5   5   9       15.22       19.56      1.92 o 
  -4   5   9       14.48       17.23      1.74 o 
  -3   5   9       61.44       67.12      2.41 o 
  -2   5   9      297.92      287.10     17.26 o 
  -1   5   9       95.58       95.53      3.65 o 
   0   5   9        2.34        1.32      0.95 o 
   1   5   9      292.30      280.21      9.12 o 
   2   5   9      102.58       94.93      3.75 o 
   3   5   9        2.73       -0.02      1.60 o 
   4   5   9       24.28       24.62      2.17 o 
   5   5   9        5.82        7.18      1.27 o 
   6   5   9        0.01        0.04      0.89 o 
  -9   6   9        0.53        0.00      1.22 o 
  -8   6   9        7.85        7.40      1.74 o 
  -7   6   9        0.21        0.18      0.95 o 
  -6   6   9        5.05        3.58      1.22 o 
  -5   6   9       28.01       25.01      2.34 o 
  -4   6   9       22.98       22.76      2.19 o 
  -3   6   9       65.10       64.71      3.21 o 
  -2   6   9      220.46      219.77     10.85 o 
  -1   6   9        0.99        1.77      1.23 o 
   0   6   9       88.82       85.67      5.67 o 
   1   6   9       35.18       36.75      4.93 o 
   2   6   9        3.61        4.52      1.97 o 
   3   6   9       26.15       25.13      2.35 o 
   4   6   9       53.14       51.80      3.22 o 
   5   6   9       24.20       18.62      2.18 o 
  -8   7   9        9.42        7.52      1.82 o 
  -7   7   9       43.50       46.26      4.19 o 
  -6   7   9        1.81        4.03      1.30 o 
  -5   7   9       35.44       34.55      2.60 o 
  -4   7   9       62.87       63.87      4.69 o 
  -3   7   9        2.63        4.77      1.60 o 
  -2   7   9        6.16        8.98      1.73 o 
  -1   7   9       75.20       86.65      6.78 o 
   0   7   9      353.96      338.18      8.02 o 
   1   7   9       82.24       94.79      4.10 o 
   2   7   9        3.08        2.58      1.12 o 
   3   7   9       69.38       61.55      4.93 o 
   4   7   9       23.57       25.97      2.03 o 
  -7   8   9        0.28        0.54      1.30 o 
  -6   8   9        0.02       -0.12      1.05 o 
  -5   8   9        0.97        0.49      1.73 o 
  -4   8   9        0.07       -1.85      1.23 o 
  -3   8   9        0.11        1.97      1.22 o 
  -2   8   9       47.73       41.50      2.96 o 
  -1   8   9       15.54       15.62      2.00 o 
   0   8   9       15.58       11.97      1.92 o 
   1   8   9       46.04       48.74      3.14 o 
   2   8   9        0.01       -0.63      1.11 o 
   3   8   9       14.42       13.32      2.17 o 
  -5   9   9       73.22       89.76      6.17 o 
  -4   9   9        1.16        1.48      1.97 o 
  -3   9   9       35.95       41.06      2.96 o 
  -2   9   9      100.61       92.19      4.27 o 
  -1   9   9       10.78       15.34      2.34 o 
   0   9   9        5.06        8.01      1.82 o 
   1   9   9        1.25        0.76      1.60 o 
 -10   0  10      125.75      136.12      7.64 o 
  -9   0  10       32.94       45.13      4.44 o 
  -8   0  10        2.91        4.19      2.22 o 
  -7   0  10      731.97      744.99     19.73 o 
  -6   0  10       74.81       71.51      4.69 o 
  -5   0  10        7.24        3.98      2.10 o 
  -4   0  10      252.25      264.37      5.81 o 
  -3   0  10      512.09      473.69      8.64 o 
  -2   0  10      553.82      520.39      9.30 o 
  -1   0  10       23.26       22.89      1.65 o 
   0   0  10      438.85      445.74      8.36 o 
   1   0  10      419.03      392.47      7.67 o 
   2   0  10      217.20      235.01      7.89 o 
   3   0  10      614.43      651.03     15.78 o 
   4   0  10       88.66       88.53      4.93 o 
   5   0  10       98.00       89.27      4.93 o 
   6   0  10       86.79      100.61      5.43 o 
 -10   1  10       10.34       13.36      3.58 o 
  -9   1  10        0.10        0.00      1.12 o 
  -8   1  10        0.04       -0.29      0.95 o 
  -7   1  10        0.02        0.68      1.11 o 
  -6   1  10        1.76        2.47      1.05 o 
  -5   1  10       10.00        4.92      1.21 o 
  -4   1  10        4.16        5.04      0.71 o 
  -3   1  10       68.19       67.55      1.92 o 
  -2   1  10       17.53       22.11      1.22 o 
  -1   1  10       49.67       48.72      1.69 o 
   0   1  10       28.00       33.55      1.44 o 
   1   1  10      185.44      189.30      3.98 o 
   2   1  10       72.45       72.86      2.41 o 
   3   1  10       64.76       64.92      5.43 o 
   4   1  10      115.31      115.28      3.92 o 
   5   1  10        3.93        2.71      1.22 o 
   6   1  10       18.82       15.52      1.82 o 
 -10   2  10       16.33       23.25      2.62 o 
  -9   2  10       54.33       62.35      3.57 o 
  -8   2  10      116.40      118.95      4.79 o 
  -7   2  10        9.43        9.26      1.65 o 
  -6   2  10        9.26        9.78      1.57 o 
  -5   2  10      557.54      506.10      7.77 o 
  -4   2  10      404.84      381.80      9.29 o 
  -3   2  10        4.07        2.63      0.64 o 
  -2   2  10      434.40      417.27      6.19 o 
  -1   2  10      656.07      627.27      7.62 o 
   0   2  10       48.90       48.34      1.98 o 
   1   2  10      132.92      139.23      3.41 o 
   2   2  10       11.20       14.55      1.27 o 
   3   2  10        6.68        6.88      1.08 o 
   4   2  10      137.01      141.01      4.44 o 
   5   2  10      159.39      171.98      8.75 o 
   6   2  10        9.19        7.40      2.22 o 
 -10   3  10        1.10        0.74      1.39 o 
  -9   3  10        4.36        3.64      2.22 o 
  -8   3  10        0.90        0.02      1.11 o 
  -7   3  10       34.62       28.82      2.52 o 
  -6   3  10       41.55       54.18      4.93 o 
  -5   3  10        6.84        5.55      1.39 o 
  -4   3  10        1.76        0.38      0.75 o 
  -3   3  10      118.93      140.00      3.50 o 
  -2   3  10        3.93        4.97      0.79 o 
  -1   3  10       12.58       10.48      1.08 o 
   0   3  10      177.06      186.49      4.05 o 
   1   3  10        1.80        4.37      1.32 o 
   2   3  10        1.04        1.65      0.80 o 
   3   3  10        1.16        0.92      0.89 o 
   4   3  10        0.19       -0.73      0.75 o 
   5   3  10        7.58        5.05      1.47 o 
   6   3  10        5.42        5.43      2.22 o 
  -9   4  10      122.42      139.97     10.85 o 
  -8   4  10       48.49       50.58      3.31 o 
  -7   4  10       44.24       37.83      2.79 o 
  -6   4  10      522.57      502.87     10.60 o 
  -5   4  10       24.71       26.01      2.17 o 
  -4   4  10       11.67       10.28      1.53 o 
  -3   4  10      321.71      310.63      5.73 o 
  -2   4  10       19.56       20.67      2.59 o 
  -1   4  10        0.66        2.06      0.95 o 
   0   4  10      128.55      119.37      4.18 o 
   1   4  10        4.29        3.22      1.36 o 
   2   4  10       11.92       12.35      1.92 o 
   3   4  10       72.28       72.42      4.20 o 
   4   4  10       30.26       30.76      2.54 o 
   5   4  10        2.22        1.73      1.73 o 
  -9   5  10       32.04       34.75      3.05 o 
  -8   5  10        0.09       -0.10      1.36 o 
  -7   5  10       35.40       33.39      2.70 o 
  -6   5  10        1.04        2.10      1.05 o 
  -5   5  10        1.01        0.00      0.87 o 
  -4   5  10       86.81       95.23      2.98 o 
  -3   5  10       95.58       97.59      6.17 o 
  -2   5  10        8.97       10.08      1.47 o 
  -1   5  10        0.48        1.62      1.36 o 
   0   5  10        4.71        2.47      1.12 o 
   1   5  10       41.24       43.53      2.84 o 
   2   5  10        6.10        7.40      1.47 o 
   3   5  10        0.18        0.60      1.00 o 
   4   5  10       11.39       11.21      1.82 o 
   5   5  10        4.38        4.33      1.12 o 
  -8   6  10       30.62       26.27      2.60 o 
  -7   6  10       42.75       52.18      4.44 o 
  -6   6  10       15.35       13.94      1.89 o 
  -5   6  10       21.17       17.46      2.34 o 
  -4   6  10       14.54       11.23      1.65 o 
  -3   6  10      124.17      113.06      4.17 o 
  -2   6  10       52.06       50.98      6.41 o 
  -1   6  10        0.18       -1.23      0.82 o 
   0   6  10       13.32       20.20      3.21 o 
   1   6  10        1.61        1.60      1.22 o 
   2   6  10       89.06       81.88      3.84 o 
   3   6  10        5.11        5.51      1.54 o 
   4   6  10        0.04        0.61      1.12 o 
  -7   7  10        0.76        1.41      1.36 o 
  -6   7  10        4.33        5.61      1.47 o 
  -5   7  10       11.45        9.62      2.47 o 
  -4   7  10       23.97       20.47      3.21 o 
  -3   7  10       25.73       23.59      2.59 o 
  -2   7  10       18.06       19.26      2.09 o 
  -1   7  10        2.18        1.60      1.22 o 
   0   7  10       25.59       21.61      2.27 o 
   1   7  10        3.28        3.14      1.30 o 
   2   7  10       10.83        9.95      3.58 o 
   3   7  10        3.80        2.48      1.36 o 
  -5   8  10       19.20       21.95      3.45 o 
  -4   8  10        8.79        6.17      2.47 o 
  -3   8  10        3.90        5.18      1.57 o 
  -2   8  10        0.58        2.25      1.30 o 
  -1   8  10      102.66       99.96      4.44 o 
   0   8  10       58.32       61.28      3.66 o 
   1   8  10        1.78        3.02      1.47 o 
 -10   1  11        0.88        2.96      2.22 o 
  -9   1  11        4.57        2.57      2.47 o 
  -8   1  11        7.76        9.18      1.74 o 
  -7   1  11        4.90        5.64      1.47 o 
  -6   1  11        4.20        4.69      1.39 o 
  -5   1  11      155.86      144.85      2.99 o 
  -4   1  11        0.43        0.49      0.60 o 
  -3   1  11       71.89       55.80      1.86 o 
  -2   1  11       44.76       36.09      1.52 o 
  -1   1  11       35.93       34.54      1.67 o 
   0   1  11       44.28       49.17      2.08 o 
   1   1  11      261.82      251.92      7.18 o 
   2   1  11        5.16        6.76      1.30 o 
   3   1  11      173.10      181.52      9.00 o 
   4   1  11        0.57        1.16      1.12 o 
   5   1  11       37.84       36.35      2.52 o 
  -9   2  11        2.20        5.31      1.65 o 
  -8   2  11       29.26       30.67      2.70 o 
  -7   2  11       10.74        7.40      1.57 o 
  -6   2  11        2.04        2.43      1.18 o 
  -5   2  11        0.17       -0.65      0.63 o 
  -4   2  11       72.54       61.05      2.42 o 
  -3   2  11        1.01        1.68      0.61 o 
  -2   2  11       26.58       28.37      1.44 o 
  -1   2  11       11.06       11.10      1.12 o 
   0   2  11       30.09       26.04      2.42 o 
   1   2  11        1.79        1.69      0.92 o 
   2   2  11        8.81        7.43      1.12 o 
   3   2  11        0.29        0.85      1.12 o 
   4   2  11       12.84       11.21      1.74 o 
   5   2  11       13.57       14.28      2.00 o 
  -9   3  11       26.06       28.61      2.79 o 
  -8   3  11       42.13       42.98      5.67 o 
  -7   3  11        6.19        5.76      1.47 o 
  -6   3  11       15.33       14.30      1.92 o 
  -5   3  11       19.43       18.86      2.00 o 
  -4   3  11       32.20       22.73      1.63 o 
  -3   3  11      123.51      122.35      7.37 o 
  -2   3  11       56.46       54.23      1.85 o 
  -1   3  11      138.22      133.30      3.47 o 
   0   3  11       71.78       70.38      2.46 o 
   1   3  11       89.39       89.56      4.84 o 
   2   3  11        0.02       -0.06      0.75 o 
   3   3  11        2.13        3.55      1.61 o 
   4   3  11        7.84        8.02      1.57 o 
   5   3  11       12.83       15.92      1.92 o 
  -9   4  11        5.72        5.43      1.74 o 
  -8   4  11        2.87        2.22      1.39 o 
  -7   4  11        4.24        1.23      1.22 o 
  -6   4  11        2.05        2.33      1.85 o 
  -5   4  11        0.01       -1.11      0.87 o 
  -4   4  11        4.41        6.85      1.12 o 
  -3   4  11        4.06        3.57      0.94 o 
  -2   4  11        0.13       -0.99      0.87 o 
  -1   4  11        4.25        3.33      1.60 o 
   0   4  11       61.24       61.78      3.14 o 
   1   4  11        0.46        0.47      1.11 o 
   2   4  11       11.06       14.88      2.02 o 
   3   4  11       56.11       56.73      2.45 o 
   4   4  11       25.70       27.43      2.40 o 
  -8   5  11        6.31        8.19      1.82 o 
  -7   5  11       66.69       75.30      3.92 o 
  -6   5  11       53.32       60.91      3.49 o 
  -5   5  11       48.05       48.79      2.96 o 
  -4   5  11      125.47      124.81      4.66 o 
  -3   5  11       27.40       29.68      3.21 o 
  -2   5  11       61.31       60.61      5.80 o 
  -1   5  11       46.44       49.45      2.96 o 
   0   5  11        1.05        0.85      1.12 o 
   1   5  11       10.14        9.74      1.74 o 
   2   5  11       61.92       71.40      3.58 o 
   3   5  11        3.36        3.39      1.30 o 
   4   5  11        1.31        1.28      1.23 o 
  -7   6  11       17.95       19.86      2.35 o 
  -6   6  11        0.56        2.22      1.22 o 
  -5   6  11        0.68        1.90      1.12 o 
  -4   6  11        1.12        1.48      1.22 o 
  -3   6  11        0.65        1.73      1.48 o 
  -2   6  11       58.62       58.29      3.22 o 
  -1   6  11       37.51       39.07      3.70 o 
   0   6  11        0.40       -0.49      1.36 o 
   1   6  11       38.30       39.23      7.15 o 
   2   6  11       43.62       47.40      4.07 o 
   3   6  11        4.32        5.48      1.65 o 
  -6   7  11        6.70        8.24      1.82 o 
  -5   7  11       36.82       47.10      4.69 o 
  -4   7  11       94.94      102.59      6.66 o 
  -3   7  11       11.26       10.46      1.82 o 
  -2   7  11       44.44       50.48      3.19 o 
  -1   7  11      163.43      172.06      5.82 o 
   0   7  11       89.01      100.60      4.44 o 
   1   7  11        0.06       -1.51      1.00 o 
  -3   8  11        5.14        3.01      2.84 o 
  -2   8  11        0.01        0.25      1.73 o 
  -1   8  11        2.30        3.95      2.47 o 
  -9   0  12        5.66       11.34      3.21 o 
  -8   0  12        8.77        5.43      2.22 o 
  -7   0  12       75.42       80.39      5.67 o 
  -6   0  12       44.41       53.02      4.44 o 
  -5   0  12      159.58      157.42      4.73 o 
  -4   0  12      288.95      265.53      6.34 o 
  -3   0  12      289.74      250.75      6.04 o 
  -2   0  12       61.13       55.88      3.45 o 
  -1   0  12       64.39       65.80      2.95 o 
   0   0  12       22.77       22.19      2.71 o 
   1   0  12        2.79        4.19      1.73 o 
   2   0  12       49.64       49.07      3.70 o 
   3   0  12       31.45       25.65      3.21 o 
   4   0  12        0.07       -1.23      1.73 o 
  -9   1  12        0.04       -0.86      1.22 o 
  -8   1  12        0.49       -0.85      1.12 o 
  -7   1  12        1.57        3.70      1.97 o 
  -6   1  12       14.88       11.99      1.92 o 
  -5   1  12       19.75       20.08      1.46 o 
  -4   1  12        1.78        3.41      0.79 o 
  -3   1  12        0.83        0.44      0.64 o 
  -2   1  12      119.70      112.80      2.74 o 
  -1   1  12       26.33       26.43      1.79 o 
   0   1  12       37.88       36.87      1.88 o 
   1   1  12       19.50       18.71      1.82 o 
   2   1  12        7.23        5.08      1.39 o 
   3   1  12       24.75       26.02      2.96 o 
   4   1  12        1.16        1.32      1.30 o 
  -8   2  12       99.05      116.74      5.14 o 
  -7   2  12       80.18       81.10      4.10 o 
  -6   2  12       90.92       79.78      4.01 o 
  -5   2  12       61.98       62.06      3.64 o 
  -4   2  12       28.05       26.42      1.64 o 
  -3   2  12       38.98       39.71      1.71 o 
  -2   2  12       67.50       74.39      2.27 o 
  -1   2  12      148.09      145.64      3.72 o 
   0   2  12       74.39       71.13      2.59 o 
   1   2  12        8.39       10.02      2.54 o 
   2   2  12       36.28       42.14      2.70 o 
   3   2  12       37.90       34.91      3.70 o 
   4   2  12        3.89        3.41      1.47 o 
  -8   3  12        0.68        0.99      1.22 o 
  -7   3  12        1.47        3.97      1.97 o 
  -6   3  12       33.72       30.80      2.70 o 
  -5   3  12        1.02       -0.12      1.05 o 
  -4   3  12        1.83        0.74      0.85 o 
  -3   3  12       41.21       41.09      3.12 o 
  -2   3  12       33.31       29.21      1.74 o 
  -1   3  12        8.13        6.42      1.08 o 
   0   3  12       15.47       15.24      1.45 o 
   1   3  12       13.40       13.68      1.41 o 
   2   3  12       21.40       23.13      1.80 o 
   3   3  12        0.01       -0.66      1.12 o 
  -8   4  12        7.29        3.93      1.65 o 
  -7   4  12       14.99       15.93      2.27 o 
  -6   4  12       33.06       36.30      2.87 o 
  -5   4  12       36.34       33.66      2.77 o 
  -4   4  12       36.92       41.23      3.15 o 
  -3   4  12       85.40       90.75      9.99 o 
  -2   4  12       43.43       36.55      2.70 o 
  -1   4  12        0.05        0.29      0.95 o 
   0   4  12       59.65       66.81      4.81 o 
   1   4  12       89.33       90.62      7.77 o 
   2   4  12        0.83        0.12      1.60 o 
   3   4  12       19.34       23.74      2.44 o 
  -7   5  12        8.20        9.78      1.92 o 
  -6   5  12        8.36       11.10      2.00 o 
  -5   5  12       10.13       10.52      1.92 o 
  -4   5  12       12.67       16.18      3.70 o 
  -3   5  12        2.66        2.35      1.73 o 
  -2   5  12        1.31        1.63      1.12 o 
  -1   5  12       26.35       30.07      2.52 o 
   0   5  12        9.85        8.12      1.65 o 
   1   5  12       13.01        8.84      1.82 o 
   2   5  12        0.70        2.27      1.30 o 
  -6   6  12        2.30        6.66      2.47 o 
  -5   6  12       51.60       67.82      5.43 o 
  -4   6  12        0.74       -1.23      1.23 o 
  -3   6  12        2.12        3.47      1.47 o 
  -2   6  12       20.68       24.27      2.44 o 
  -1   6  12        7.00        6.04      1.74 o 
   0   6  12        1.89        3.48      1.47 o 
   1   6  12       12.65       15.59      2.17 o 
  -3   7  12        0.12       -0.25      1.73 o 
  -2   7  12        2.75        2.22      1.73 o 
  -7   1  13        8.46        7.68      1.82 o 
  -6   1  13        9.30        9.40      1.74 o 
  -5   1  13        9.55       13.45      1.39 o 
  -4   1  13        5.08        3.71      0.81 o 
  -3   1  13       14.99       15.75      1.24 o 
  -2   1  13       32.20       33.72      1.71 o 
  -1   1  13        6.56        5.62      1.04 o 
   0   1  13        4.89        5.39      1.04 o 
   1   1  13        0.53       -0.86      1.05 o 
   2   1  13        0.90        1.85      1.22 o 
  -7   2  13        9.66       13.73      2.34 o 
  -6   2  13        8.24       11.51      2.34 o 
  -5   2  13        0.05       -1.42      0.95 o 
  -4   2  13        6.77        6.27      1.03 o 
  -3   2  13        3.44        3.49      0.85 o 
  -2   2  13        0.75        1.47      0.89 o 
  -1   2  13        4.97        2.68      0.98 o 
   0   2  13       24.57       20.74      1.66 o 
   1   2  13       16.05       17.81      2.00 o 
   2   2  13        0.69        1.73      1.22 o 
  -7   3  13       30.33       37.51      3.22 o 
  -6   3  13       45.06       48.45      4.81 o 
  -5   3  13       42.13       53.28      9.99 o 
  -4   3  13        2.71        2.50      0.98 o 
  -3   3  13        6.62        7.47      1.57 o 
  -2   3  13        2.25        3.93      1.56 o 
  -1   3  13        0.56        1.49      0.83 o 
   0   3  13        7.06        6.64      1.23 o 
   1   3  13       43.71       46.30      2.35 o 
   2   3  13        4.04        2.74      1.73 o 
  -6   4  13        1.71        0.86      1.39 o 
  -5   4  13        0.12        0.11      1.85 o 
  -4   4  13       29.29       33.02      2.60 o 
  -3   4  13       37.99       40.44      3.82 o 
  -2   4  13        2.58        2.74      1.73 o 
  -1   4  13        9.15        9.21      1.74 o 
   0   4  13        0.22        0.95      1.18 o 
   1   4  13       17.62       16.74      2.17 o 
  -4   5  13       34.97       32.76      2.77 o 
  -3   5  13        2.51        2.37      1.48 o 
  -2   5  13        8.79        8.75      1.82 o 
  -1   5  13       63.16       74.48      3.92 o 
   0   5  13        0.19        0.25      1.30 o 
  -6   0  14      111.49      120.59      7.40 o 
  -5   0  14        5.66        4.63      1.47 o 
  -4   0  14       11.84        9.95      1.78 o 
  -3   0  14       87.46      109.00      4.21 o 
  -2   0  14        2.00        0.85      1.12 o 
  -1   0  14       53.19       52.77      3.95 o 
   0   0  14       61.87       68.31      4.69 o 
  -6   1  14       21.41       28.61      2.96 o 
  -5   1  14       13.50       14.96      1.38 o 
  -4   1  14        8.57        8.25      1.12 o 
  -3   1  14        0.11       -0.23      1.21 o 
  -2   1  14        5.68        5.58      1.14 o 
  -1   1  14        4.35        4.58      1.36 o 
   0   1  14        9.76        8.12      1.73 o 
  -6   2  14        8.81        7.40      2.71 o 
  -5   2  14       74.89       83.05      4.36 o 
  -4   2  14       76.83       79.36      3.88 o 
  -3   2  14       36.86       37.07      3.45 o 
  -2   2  14       49.83       50.69      2.35 o 
  -1   2  14       12.63       14.43      2.18 o 
   0   2  14        0.72        0.06      1.38 o 
  -5   3  14       13.00        6.90      2.47 o 
  -4   3  14        0.86        1.69      1.36 o 
  -3   3  14       23.75       28.74      2.52 o 
  -2   3  14       12.35       16.65      2.07 o 
  -1   3  14       30.66       30.20      2.06 o 
                                                 
